# Supplementary material for: Nucleotide polymorphism-based study utilizes human plasma liposomes to discover potential therapeutic targets for intervertebral disc disease
Source: Front Endocrinol (Lausanne). 2024 Aug 15;15:1403523. doi: 10.3389/fendo.2024.1403523 (PMC11357925; doi:10.3389/fendo.2024.1403523)
Supplement: Supplementary file 1 [file Datasheet1.zip]

Archive with 5 entries (4 files):
- Supplementary documents/Supplementary Table 1.xls
- Supplementary documents/Supplementary Table 2.xls
- Supplementary documents/Supplementary Table 3.xls
- Supplementary documents/Supplementary Table 4.xls
- Supplementary documents/
