# Supplementary material for: Nucleotide polymorphism-based study utilizes human plasma liposomes to discover potential therapeutic targets for intervertebral disc disease
Source: Front Endocrinol (Lausanne). 2024 Aug 15;15:1403523. doi: 10.3389/fendo.2024.1403523 (PMC11357925; doi:10.3389/fendo.2024.1403523)
Supplement: Supplementary file 1 [file Datasheet1.zip › Supplementary documents/Supplementary Table 1.xls]

## Sheet: Sheet1
Supplementary Table 1 Characteristics of significant SNPs for liposomes on intervertebral disc degeneration.
SNP	pval.exposure	chr.exposure	pos.exposure	samplesize.exposure	beta.exposure	se.exposure	id.exposure	effect_allele.exposure	other_allele.exposure	eaf.exposure	exposure	R2	F
rs17110517	7.85e-07	1	54369167	7173	-0.174936	0.0353871	GCST90277252	T	C	0.0609657	Sterol ester (27:1/22:6) levels	0.0033954	24.4313
rs11591147	3.9e-07	1	55039974	7173	-0.23804	0.0468733	GCST90277252	T	G	0.0332154	Sterol ester (27:1/22:6) levels	0.00358253	25.7827
rs77708260	7.41e-06	1	119349977	7173	0.245305	0.0547022	GCST90277252	A	G	0.0245264	Sterol ester (27:1/22:6) levels	0.00279567	20.104
rs149229417	1.44e-06	3	68666055	7173	0.318052	0.0659503	GCST90277252	A	C	0.0171037	Sterol ester (27:1/22:6) levels	0.00323189	23.251
rs113651041	9.97e-06	3	185542441	7173	0.0762603	0.0172504	GCST90277252	T	C	0.384505	Sterol ester (27:1/22:6) levels	0.00271717	19.5379
rs116794590	3.28e-06	4	13024335	7173	-0.248117	0.0532874	GCST90277252	C	T	0.0255064	Sterol ester (27:1/22:6) levels	0.00301337	21.6742
rs72657952	8.06e-06	4	87901015	7173	0.244788	0.0548043	GCST90277252	G	C	0.0242887	Sterol ester (27:1/22:6) levels	0.0027736	19.9448
rs115647337	3.24e-06	4	91336094	7173	-0.198006	0.0425017	GCST90277252	T	G	0.0411956	Sterol ester (27:1/22:6) levels	0.00301669	21.6982
rs75101588	2.23e-07	6	24387133	7173	0.25893	0.0499479	GCST90277252	C	T	0.029961	Sterol ester (27:1/22:6) levels	0.00373255	26.8664
rs73769662	9.33e-06	6	120046093	7173	-0.129994	0.0293089	GCST90277252	A	G	0.0888306	Sterol ester (27:1/22:6) levels	0.002735	19.6665
rs2075083	9.42e-06	7	17680332	7173	0.0744784	0.0168003	GCST90277252	T	G	0.581063	Sterol ester (27:1/22:6) levels	0.00273236	19.6474
rs35473591	2.14e-32	11	61818856	7173	-0.201062	0.0168838	GCST90277252	CT	C	0.405852	Sterol ester (27:1/22:6) levels	0.0193873	141.775
rs2229738	1.28e-06	11	68794860	7173	-0.113593	0.0234368	GCST90277252	T	C	0.155986	Sterol ester (27:1/22:6) levels	0.00326427	23.4847
rs9559135	3.17e-06	13	107677268	7173	0.0855016	0.0183359	GCST90277252	G	A	0.284133	Sterol ester (27:1/22:6) levels	0.00302224	21.7382
rs111751059	7.18e-06	14	20010775	7173	-0.164286	0.0365775	GCST90277252	T	C	0.0551538	Sterol ester (27:1/22:6) levels	0.00280448	20.1675
rs10150075	8.96e-08	14	72571809	7173	-0.204513	0.0382124	GCST90277252	T	C	0.0530446	Sterol ester (27:1/22:6) levels	0.00397742	28.636
rs77456635	5.68e-07	15	64865848	7173	-0.268171	0.0535673	GCST90277252	A	G	0.02424	Sterol ester (27:1/22:6) levels	0.00348184	25.0555
rs11633878	1.97e-06	15	93239374	7173	-0.0974961	0.0204823	GCST90277252	A	G	0.71883	Sterol ester (27:1/22:6) levels	0.00314881	22.6514
rs117061362	1.26e-06	15	101196347	7173	0.19914	0.0410573	GCST90277252	T	G	0.044898	Sterol ester (27:1/22:6) levels	0.00326899	23.5188
rs72852391	2.18e-06	17	78966695	7173	0.213123	0.0449662	GCST90277252	T	C	0.03913	Sterol ester (27:1/22:6) levels	0.00312198	22.4578
rs4072727	7.11e-08	18	48039184	7173	-0.0925712	0.0171626	GCST90277252	C	T	0.385293	Sterol ester (27:1/22:6) levels	0.00403949	29.0847
rs7412	5.61e-13	19	44908822	7173	-0.268679	0.0371984	GCST90277252	T	C	0.053066	Sterol ester (27:1/22:6) levels	0.00722056	52.1552
rs11696517	8.19e-06	20	57125699	7173	-0.101203	0.0226743	GCST90277252	A	G	0.160445	Sterol ester (27:1/22:6) levels	0.00276958	19.9158
rs6583035	2.46e-06	1	107643461	6572	-0.111585	0.0236652	GCST90277263	C	T	0.161946	Diacylglycerol (18:1_18:3) levels	0.00337153	22.2259
rs141217537	6.59e-06	1	186241818	6572	0.219238	0.0486132	GCST90277263	C	T	0.0325261	Diacylglycerol (18:1_18:3) levels	0.0030852	20.3325
rs55865364	4.22e-06	1	196932199	6572	0.231342	0.0502493	GCST90277263	G	A	0.0317546	Diacylglycerol (18:1_18:3) levels	0.00321479	21.1893
rs1260326	8.83e-07	2	27508073	6572	-0.0897506	0.0182396	GCST90277263	C	T	0.650878	Diacylglycerol (18:1_18:3) levels	0.0036707	24.2054
rs7599400	3.46e-07	2	36315434	6572	0.489709	0.0959949	GCST90277263	A	C	0.00795465	Diacylglycerol (18:1_18:3) levels	0.00394426	26.0164
rs116011373	3.06e-06	3	87298641	6572	-0.191003	0.040892	GCST90277263	A	G	0.0487529	Diacylglycerol (18:1_18:3) levels	0.00330877	21.8108
rs117518401	1.48e-06	3	133895761	6572	0.112031	0.0232496	GCST90277263	T	C	0.173246	Diacylglycerol (18:1_18:3) levels	0.0035206	23.212
rs114441702	4.52e-06	4	141972167	6572	-0.257374	0.0560813	GCST90277263	G	A	0.0265166	Diacylglycerol (18:1_18:3) levels	0.00319452	21.0553
rs77442856	4.21e-06	5	153405520	6572	-0.123316	0.0267831	GCST90277263	A	G	0.122288	Diacylglycerol (18:1_18:3) levels	0.0032153	21.1926
rs112374014	7.33e-06	5	178403016	6572	0.318177	0.070907	GCST90277263	A	G	0.0160751	Diacylglycerol (18:1_18:3) levels	0.00305445	20.1292
rs6958772	2.27e-06	7	10662626	6572	0.0955653	0.0201958	GCST90277263	C	G	0.24412	Diacylglycerol (18:1_18:3) levels	0.0033955	22.3844
rs13237829	3.03e-06	7	74460551	6572	-0.080769	0.0172855	GCST90277263	A	G	0.502752	Diacylglycerol (18:1_18:3) levels	0.00331122	21.827
rs268	2.39e-06	8	19956018	6572	0.280588	0.0594344	GCST90277263	G	A	0.0226757	Diacylglycerol (18:1_18:3) levels	0.00337983	22.2808
rs180761622	1.73e-06	8	32454379	6572	0.235098	0.0491201	GCST90277263	T	C	0.0331424	Diacylglycerol (18:1_18:3) levels	0.00347353	22.9006
rs75224949	7.27e-06	10	24164242	6572	-0.188918	0.0420842	GCST90277263	T	C	0.0493382	Diacylglycerol (18:1_18:3) levels	0.0030569	20.1454
rs10749053	2.57e-07	10	110816937	6572	-0.142176	0.0275643	GCST90277263	C	T	0.873622	Diacylglycerol (18:1_18:3) levels	0.00403187	26.5966
rs964184	1.43e-12	11	116778201	6572	-0.170501	0.0240304	GCST90277263	C	G	0.848991	Diacylglycerol (18:1_18:3) levels	0.00760187	50.3268
rs61950149	7.99e-06	13	20969363	6572	0.100809	0.0225585	GCST90277263	C	T	0.184527	Diacylglycerol (18:1_18:3) levels	0.00302944	19.9639
rs112075774	1.21e-06	16	23263670	6572	-0.16475	0.0339068	GCST90277263	A	G	0.0769663	Diacylglycerol (18:1_18:3) levels	0.0035795	23.6018
rs151145497	6.35e-06	18	78520543	6572	0.185568	0.041073	GCST90277263	G	C	0.0457739	Diacylglycerol (18:1_18:3) levels	0.00309634	20.4062
rs4608457	6.51e-06	19	20106360	6572	-0.192892	0.0427464	GCST90277263	T	C	0.0452902	Diacylglycerol (18:1_18:3) levels	0.00308879	20.3562
rs12463051	5.58e-06	19	54419778	6572	0.086002	0.0189208	GCST90277263	A	G	0.353055	Diacylglycerol (18:1_18:3) levels	0.00313384	20.6541
rs112021763	4.92e-06	20	22581333	6572	-0.217755	0.0476286	GCST90277263	CTT	CT	0.035278	Diacylglycerol (18:1_18:3) levels	0.00317047	20.8963
rs72666927	7.34e-06	4	93196475	5497	-0.229491	0.051138	GCST90277272	T	C	0.0395573	Phosphatidylcholine (14:0_16:0) levels	0.00365031	20.1319
rs6050	3.24e-06	4	154586438	5497	0.0947531	0.0203366	GCST90277272	C	T	0.323178	Phosphatidylcholine (14:0_16:0) levels	0.00393362	21.7006
rs148426771	6.49e-06	5	21444102	5497	-0.212448	0.0470636	GCST90277272	G	T	0.049275	Phosphatidylcholine (14:0_16:0) levels	0.0036932	20.3693
rs77191266	4.43e-06	6	86624181	5497	0.241774	0.0526202	GCST90277272	T	C	0.0366716	Phosphatidylcholine (14:0_16:0) levels	0.00382581	21.1036
rs60984271	8.34e-06	7	102708677	5497	0.102768	0.023038	GCST90277272	T	A	0.219607	Phosphatidylcholine (14:0_16:0) levels	0.00360688	19.8915
rs55654962	8.32e-06	8	27843092	5497	0.134255	0.0300979	GCST90277272	A	G	0.109244	Phosphatidylcholine (14:0_16:0) levels	0.00360656	19.8898
rs74939791	2.03e-06	8	82931796	5497	0.269733	0.056719	GCST90277272	G	T	0.0298181	Phosphatidylcholine (14:0_16:0) levels	0.00409734	22.6075
rs72764354	5.86e-06	9	127026955	5497	0.210087	0.046315	GCST90277272	A	G	0.045231	Phosphatidylcholine (14:0_16:0) levels	0.00372912	20.5682
rs7075480	7.18e-06	10	98416870	5497	0.527451	0.117396	GCST90277272	A	G	0.00736963	Phosphatidylcholine (14:0_16:0) levels	0.00365881	20.179
rs9507859	7.13e-07	13	27228661	5497	0.110629	0.0222903	GCST90277272	T	C	0.764613	Phosphatidylcholine (14:0_16:0) levels	0.00446107	24.6234
rs28416404	2.84e-06	15	57731057	5497	-0.165936	0.0354044	GCST90277272	C	T	0.0792776	Phosphatidylcholine (14:0_16:0) levels	0.00398024	21.9588
rs1553262	6.57e-06	15	97625949	5497	0.516764	0.114538	GCST90277272	T	C	0.00751639	Phosphatidylcholine (14:0_16:0) levels	0.00368939	20.3483
rs7230887	9.29e-06	18	11445795	5497	-0.10598	0.023887	GCST90277272	G	A	0.20673	Phosphatidylcholine (14:0_16:0) levels	0.00356818	19.6773
rs7239464	2.43e-06	18	33463076	5497	0.0990153	0.0209827	GCST90277272	T	C	0.289407	Phosphatidylcholine (14:0_16:0) levels	0.0040346	22.2599
rs145618222	9.34e-06	18	68848836	5497	-0.318421	0.0717835	GCST90277272	TG	T	0.0185626	Phosphatidylcholine (14:0_16:0) levels	0.00356678	19.6696
rs75414245	7.28e-06	18	80062512	5497	0.35195	0.0783945	GCST90277272	A	G	0.0151053	Phosphatidylcholine (14:0_16:0) levels	0.00365322	20.148
rs1230353	4.92e-06	19	20083148	5497	-0.114398	0.0250177	GCST90277272	T	C	0.184564	Phosphatidylcholine (14:0_16:0) levels	0.00378937	20.9018
rs2014300	3.42e-06	21	34985564	5497	0.140996	0.0303294	GCST90277272	G	A	0.88771	Phosphatidylcholine (14:0_16:0) levels	0.00391612	21.6037
rs17749540	7.39e-06	22	36971495	5497	-0.121462	0.0270731	GCST90277272	T	C	0.152045	Phosphatidylcholine (14:0_16:0) levels	0.00364831	20.1209
rs114797690	7.71e-06	1	98597981	7174	0.263461	0.0588597	GCST90277283	T	C	0.0234183	Phosphatidylcholine (16:0_18:3) levels	0.00278499	20.0297
rs1260326	4.02e-11	2	27508073	7174	-0.115375	0.0174451	GCST90277283	C	T	0.650878	Phosphatidylcholine (16:0_18:3) levels	0.00606004	43.7276
rs147507697	3.46e-06	3	76641189	7174	0.209265	0.045055	GCST90277283	G	A	0.0360979	Phosphatidylcholine (16:0_18:3) levels	0.00299807	21.5668
rs1474236	8.21e-07	3	117112654	7174	-0.112417	0.0227821	GCST90277283	C	T	0.81772	Phosphatidylcholine (16:0_18:3) levels	0.00338255	24.342
rs79189815	2.19e-06	5	62191215	7174	0.431055	0.0909634	GCST90277283	G	A	0.00907511	Phosphatidylcholine (16:0_18:3) levels	0.00312042	22.4497
rs115079643	4.6e-07	5	176924035	7174	-0.282437	0.0559632	GCST90277283	C	T	0.0235589	Phosphatidylcholine (16:0_18:3) levels	0.00353783	25.4634
rs55841968	5.99e-06	6	123212261	7174	0.0766327	0.0169161	GCST90277283	T	C	0.492838	Phosphatidylcholine (16:0_18:3) levels	0.0028525	20.5167
rs9397785	7.36e-06	6	155156506	7174	-0.0788977	0.0175877	GCST90277283	G	T	0.654647	Phosphatidylcholine (16:0_18:3) levels	0.00279726	20.1182
rs5025214	5.2e-06	8	6245562	7174	-0.0817379	0.0179269	GCST90277283	T	G	0.67991	Phosphatidylcholine (16:0_18:3) levels	0.00288947	20.7833
rs3125786	9.39e-06	9	137735506	7174	-0.114366	0.0257949	GCST90277283	A	G	0.86936	Phosphatidylcholine (16:0_18:3) levels	0.0027326	19.6519
rs12255873	9.11e-07	10	60834796	7174	-0.139426	0.0283729	GCST90277283	G	A	0.900849	Phosphatidylcholine (16:0_18:3) levels	0.00335474	24.1412
rs60847460	7.2e-06	10	112224000	7174	-0.108165	0.0240877	GCST90277283	T	C	0.14014	Phosphatidylcholine (16:0_18:3) levels	0.00280287	20.1587
rs174598	2.24e-10	11	61853722	7174	0.111674	0.0175787	GCST90277283	A	G	0.345645	Phosphatidylcholine (16:0_18:3) levels	0.00559413	40.3468
rs7139079	5.11e-06	12	120977490	7174	-0.0765336	0.0167714	GCST90277283	A	G	0.546768	Phosphatidylcholine (16:0_18:3) levels	0.00289431	20.8183
rs1800588	3.95e-06	15	58431476	7174	0.0893785	0.0193582	GCST90277283	T	C	0.258046	Phosphatidylcholine (16:0_18:3) levels	0.00296269	21.3116
rs247617	9.57e-09	16	56956804	7174	0.10651	0.0185396	GCST90277283	A	C	0.278171	Phosphatidylcholine (16:0_18:3) levels	0.00457958	32.9958
rs192646452	4.52e-06	17	27754096	7174	-0.254843	0.0555312	GCST90277283	T	A	0.0234118	Phosphatidylcholine (16:0_18:3) levels	0.0029271	21.0548
rs345182	7.79e-06	17	60163403	7174	0.0976591	0.0218262	GCST90277283	G	A	0.189372	Phosphatidylcholine (16:0_18:3) levels	0.0027829	20.0147
rs138477772	3.27e-06	18	62042253	7174	-0.543136	0.116634	GCST90277283	A	G	0.00558084	Phosphatidylcholine (16:0_18:3) levels	0.00301366	21.6793
rs182611493	6.28e-07	19	19347579	7174	-0.188652	0.0378284	GCST90277283	G	A	0.0538013	Phosphatidylcholine (16:0_18:3) levels	0.0034548	24.8637
rs144573714	6.05e-06	19	24009974	7174	-0.197777	0.0436761	GCST90277283	T	C	0.0381102	Phosphatidylcholine (16:0_18:3) levels	0.00285012	20.4995
rs111506410	2.62e-06	20	1141294	7174	0.242796	0.0516328	GCST90277283	C	T	0.027672	Phosphatidylcholine (16:0_18:3) levels	0.0030728	22.106
rs57021772	9.16e-06	22	23430310	7174	0.280618	0.0632101	GCST90277283	A	G	0.019464	Phosphatidylcholine (16:0_18:3) levels	0.00273971	19.7032
rs116643980	4.84e-06	1	4847659	7174	0.16746	0.0366042	GCST90277287	T	G	0.0555543	Phosphatidylcholine (16:0_20:4) levels	0.00290893	20.9237
rs3820438	1.15e-06	1	201955621	7174	0.0890593	0.0182903	GCST90277287	C	G	0.290801	Phosphatidylcholine (16:0_20:4) levels	0.00329399	23.7026
rs17366743	9.68e-06	3	186854300	7174	-0.202994	0.0458527	GCST90277287	C	T	0.0341326	Phosphatidylcholine (16:0_20:4) levels	0.00272452	19.5937
rs17017629	6.78e-06	4	143352205	7174	-0.230654	0.0512099	GCST90277287	T	C	0.0268036	Phosphatidylcholine (16:0_20:4) levels	0.00281985	20.2812
rs116438525	4.05e-06	4	181645150	7174	-0.47024	0.101956	GCST90277287	T	C	0.00708978	Phosphatidylcholine (16:0_20:4) levels	0.00295642	21.2663
rs149130695	9.36e-06	4	186464194	7174	0.154129	0.0347573	GCST90277287	C	A	0.0650402	Phosphatidylcholine (16:0_20:4) levels	0.00273355	19.6587
rs2966427	7.78e-06	7	110566718	7174	-0.14683	0.0328159	GCST90277287	G	C	0.931756	Phosphatidylcholine (16:0_20:4) levels	0.00278285	20.0143
rs58160859	5.72e-06	7	156099813	7174	0.0925429	0.0203858	GCST90277287	T	C	0.221092	Phosphatidylcholine (16:0_20:4) levels	0.00286433	20.602
rs1251003	1.23e-06	8	8854096	7174	-0.143925	0.0296463	GCST90277287	A	T	0.0898883	Phosphatidylcholine (16:0_20:4) levels	0.00327451	23.5619
rs4756323	3.22e-06	11	36469520	7174	-0.0775758	0.0166472	GCST90277287	T	C	0.455803	Phosphatidylcholine (16:0_20:4) levels	0.00301784	21.7095
rs371930929	8.15e-06	11	47436878	7174	-0.0770356	0.0172558	GCST90277287	CAT	C	0.572311	Phosphatidylcholine (16:0_20:4) levels	0.00277043	19.9247
rs2943813	9.96e-12	11	61490996	7174	-0.139019	0.0203918	GCST90277287	C	T	0.782953	Phosphatidylcholine (16:0_20:4) levels	0.00643682	46.4639
rs174527	8.38e-26	11	61770929	7174	-0.17876	0.0169524	GCST90277287	C	G	0.44432	Phosphatidylcholine (16:0_20:4) levels	0.0152629	111.162
rs174533	6.29e-295	11	61781553	7174	-0.597747	0.0155309	GCST90277287	A	G	0.408601	Phosphatidylcholine (16:0_20:4) levels	0.171143	1480.88
rs74754540	4.19e-06	11	61948885	7174	-0.17857	0.0387761	GCST90277287	A	G	0.0491712	Phosphatidylcholine (16:0_20:4) levels	0.00294744	21.2016
rs113394924	6.09e-13	11	62314821	7174	0.213662	0.029626	GCST90277287	G	T	0.0873313	Phosphatidylcholine (16:0_20:4) levels	0.00719797	51.9981
rs3018617	8.62e-09	11	62435462	7174	-0.108239	0.0187828	GCST90277287	G	A	0.301508	Phosphatidylcholine (16:0_20:4) levels	0.00460765	33.1991
rs499974	2.26e-07	11	75743976	7174	-0.102702	0.0198192	GCST90277287	A	C	0.232313	Phosphatidylcholine (16:0_20:4) levels	0.00372908	26.8451
rs11062107	9.12e-06	12	2077875	7174	-0.0890031	0.0200451	GCST90277287	G	A	0.222589	Phosphatidylcholine (16:0_20:4) levels	0.00274057	19.7094
rs72709529	1.13e-06	14	101397558	7174	-0.272456	0.0559182	GCST90277287	A	C	0.0233496	Phosphatidylcholine (16:0_20:4) levels	0.0032983	23.7337
rs147549994	5.51e-08	16	1939264	7174	0.246269	0.0452755	GCST90277287	T	G	0.035936	Phosphatidylcholine (16:0_20:4) levels	0.00410718	29.5782
rs6498540	8.47e-06	16	15036737	7174	-0.0787854	0.0176805	GCST90277287	G	A	0.334003	Phosphatidylcholine (16:0_20:4) levels	0.0027602	19.851
rs12720922	9.09e-06	16	56966973	7174	-0.0963557	0.0216967	GCST90277287	A	G	0.178659	Phosphatidylcholine (16:0_20:4) levels	0.00274166	19.7173
rs13329893	9.16e-06	16	87672930	7174	0.157594	0.0355017	GCST90277287	C	A	0.0596399	Phosphatidylcholine (16:0_20:4) levels	0.00273923	19.6997
rs141391095	2.58e-06	17	10763022	7174	-0.28091	0.0597032	GCST90277287	G	A	0.0208715	Phosphatidylcholine (16:0_20:4) levels	0.00307638	22.1319
rs187429064	2.04e-09	19	19269704	7174	-0.226182	0.0376869	GCST90277287	G	A	0.0535314	Phosphatidylcholine (16:0_20:4) levels	0.00499573	36.0093
rs1833350	7.62e-06	2	71103693	6709	0.0908544	0.0202856	GCST90277322	T	C	0.252404	Phosphatidylcholine (O-16:0_20:3) levels	0.002981	20.0533
rs75111872	2.93e-06	3	134061016	6709	-0.10891	0.0232737	GCST90277322	A	G	0.162122	Phosphatidylcholine (O-16:0_20:3) levels	0.00325336	21.8915
rs10951096	8.9e-06	7	3168526	6709	-0.0871623	0.0196071	GCST90277322	G	A	0.724846	Phosphatidylcholine (O-16:0_20:3) levels	0.00293694	19.7561
rs12671763	6.85e-06	7	28483085	6709	0.310947	0.069073	GCST90277322	A	C	0.0166913	Phosphatidylcholine (O-16:0_20:3) levels	0.00301154	20.2594
rs968742	2.68e-06	7	29412521	6709	0.0808047	0.0172012	GCST90277322	G	A	0.519497	Phosphatidylcholine (O-16:0_20:3) levels	0.00327847	22.0611
rs62501991	7.35e-06	8	15196227	6709	-0.100633	0.022429	GCST90277322	T	C	0.179884	Phosphatidylcholine (O-16:0_20:3) levels	0.00299159	20.1248
rs2360706	7.69e-06	9	420203	6709	0.091205	0.0203718	GCST90277322	C	G	0.765826	Phosphatidylcholine (O-16:0_20:3) levels	0.00297869	20.0378
rs117435540	3.69e-06	10	124011070	6709	0.529044	0.114225	GCST90277322	A	G	0.00695199	Phosphatidylcholine (O-16:0_20:3) levels	0.00318726	21.4453
rs968567	2.17e-23	11	61828092	6709	0.270612	0.0270549	GCST90277322	T	C	0.113005	Phosphatidylcholine (O-16:0_20:3) levels	0.0146932	100.017
rs75085081	8.47e-06	11	118930336	6709	0.23801	0.0534113	GCST90277322	A	G	0.0278796	Phosphatidylcholine (O-16:0_20:3) levels	0.00295109	19.8516
rs9552958	5.66e-06	13	23426939	6709	-0.135897	0.0299195	GCST90277322	T	C	0.0951393	Phosphatidylcholine (O-16:0_20:3) levels	0.00306563	20.6244
rs79036443	5.65e-06	13	52780240	6709	-0.19668	0.0432978	GCST90277322	C	A	0.041988	Phosphatidylcholine (O-16:0_20:3) levels	0.00306618	20.6281
rs1800588	1.73e-06	15	58431476	6709	0.0959676	0.0200475	GCST90277322	T	C	0.258046	Phosphatidylcholine (O-16:0_20:3) levels	0.003404	22.9086
rs6498540	5.73e-17	16	15036737	6709	-0.153834	0.0183297	GCST90277322	G	A	0.334003	Phosphatidylcholine (O-16:0_20:3) levels	0.0103896	70.4149
rs7412	4.52e-09	19	44908822	6709	0.22452	0.0382406	GCST90277322	T	C	0.053066	Phosphatidylcholine (O-16:0_20:3) levels	0.00511184	34.4613
rs6015087	9.71e-06	20	57822739	6709	0.0782492	0.0176762	GCST90277322	C	T	0.420664	Phosphatidylcholine (O-16:0_20:3) levels	0.00291244	19.5908
rs1452773	5.98e-06	2	50050811	7173	-0.10869	0.0239916	GCST90277373	G	T	0.138226	Sphingomyelin (d36:2) levels	0.00285311	20.5182
rs12464353	4.04e-06	2	60982893	7173	0.22104	0.047921	GCST90277373	A	G	0.0326209	Sphingomyelin (d36:2) levels	0.00295735	21.2701
rs13005731	7.86e-06	2	64114191	7173	-0.504392	0.112784	GCST90277373	G	T	0.00597984	Sphingomyelin (d36:2) levels	0.00278055	19.9949
rs78999781	3.95e-07	2	203425314	7173	-0.147582	0.0290763	GCST90277373	C	T	0.0910194	Sphingomyelin (d36:2) levels	0.00357874	25.7553
rs146465816	8.07e-06	3	19323998	7173	-0.360803	0.0807842	GCST90277373	A	G	0.0109288	Sphingomyelin (d36:2) levels	0.0027732	19.9419
rs6444176	3.22e-06	3	186868271	7173	0.175355	0.0376277	GCST90277373	T	C	0.0519949	Sphingomyelin (d36:2) levels	0.00301861	21.712
rs77645768	6.45e-06	4	72803111	7173	0.242701	0.0537632	GCST90277373	A	G	0.0255539	Sphingomyelin (d36:2) levels	0.00283296	20.3729
rs182695896	1.12e-08	4	73947510	7173	0.30329	0.0530431	GCST90277373	C	A	0.025305	Sphingomyelin (d36:2) levels	0.00453714	32.6842
rs313950	7.32e-06	4	113100013	7173	-0.076451	0.0170369	GCST90277373	A	G	0.396426	Sphingomyelin (d36:2) levels	0.00279941	20.1309
rs146253188	8.07e-06	5	35225964	7173	-0.288013	0.064482	GCST90277373	A	G	0.0168138	Sphingomyelin (d36:2) levels	0.00277358	19.9446
rs7700432	4.55e-06	5	130859001	7173	-0.0794721	0.0173224	GCST90277373	A	G	0.353762	Sphingomyelin (d36:2) levels	0.00292577	21.0422
rs12207488	8.21e-06	6	10952103	7173	-0.0963826	0.0215973	GCST90277373	A	G	0.182277	Sphingomyelin (d36:2) levels	0.00276881	19.9103
rs10650176	1.4e-06	6	67518953	7173	0.769747	0.159399	GCST90277373	TCA	T	0.996929	Sphingomyelin (d36:2) levels	0.00324052	23.3133
rs117546336	2e-06	6	98098087	7173	-0.189726	0.0398834	GCST90277373	G	T	0.0473065	Sphingomyelin (d36:2) levels	0.00314485	22.6229
rs581080	5.2e-06	9	15305380	7173	0.10794	0.0236716	GCST90277373	C	G	0.856198	Sphingomyelin (d36:2) levels	0.00289036	20.7868
rs7920200	8.75e-06	10	70899547	7173	-0.188214	0.042306	GCST90277373	A	G	0.0418924	Sphingomyelin (d36:2) levels	0.00275171	19.7869
rs174544	5.3e-25	11	61800281	7173	-0.178175	0.0171876	GCST90277373	A	C	0.379757	Sphingomyelin (d36:2) levels	0.0147606	107.434
rs9738226	2.37e-09	12	120985856	7173	0.100806	0.0168639	GCST90277373	G	A	0.57866	Sphingomyelin (d36:2) levels	0.00495676	35.722
rs17276940	2.12e-06	14	20017956	7173	-0.218629	0.046071	GCST90277373	T	C	0.0335231	Sphingomyelin (d36:2) levels	0.00312967	22.5133
rs72879665	4.73e-06	18	13203131	7173	0.381868	0.0833797	GCST90277373	A	G	0.0105159	Sphingomyelin (d36:2) levels	0.00291566	20.9693
rs7253584	2.48e-24	19	8222034	7173	0.180906	0.0177097	GCST90277373	C	T	0.675239	Sphingomyelin (d36:2) levels	0.0143387	104.319
rs7247304	9.07e-08	19	8602475	7173	-0.103184	0.0192871	GCST90277373	T	C	0.267268	Sphingomyelin (d36:2) levels	0.0039743	28.6134
rs68137603	9.8e-06	20	37965215	7173	0.153224	0.0346304	GCST90277373	T	C	0.0622294	Sphingomyelin (d36:2) levels	0.00272179	19.5712
rs148860058	4.37e-06	22	48612019	7173	0.400771	0.0871824	GCST90277373	A	G	0.0106127	Sphingomyelin (d36:2) levels	0.00293736	21.1258
rs11591147	2.84e-06	1	55039974	7150	-0.218522	0.0466381	GCST90277375	T	G	0.0332154	Sphingomyelin (d38:2) levels	0.00306106	21.9476
rs116411822	7.29e-06	2	46494121	7150	-0.420338	0.0936523	GCST90277375	G	A	0.00814783	Sphingomyelin (d38:2) levels	0.00280952	20.139
rs10206976	1.88e-06	2	210749914	7150	0.090542	0.0189828	GCST90277375	T	G	0.26809	Sphingomyelin (d38:2) levels	0.00317171	22.7435
rs3936109	2.72e-06	3	184623650	7150	-0.103573	0.0220623	GCST90277375	G	A	0.179675	Sphingomyelin (d38:2) levels	0.0030729	22.0328
rs77645768	6.16e-07	4	72803111	7150	0.268378	0.0537818	GCST90277375	A	G	0.0255539	Sphingomyelin (d38:2) levels	0.00347062	24.8944
rs114483871	9.38e-07	4	73124451	7150	0.220284	0.0448797	GCST90277375	T	C	0.0380971	Sphingomyelin (d38:2) levels	0.00335814	24.0849
rs182695896	8.57e-10	4	73947510	7150	0.325778	0.0530383	GCST90277375	C	A	0.025305	Sphingomyelin (d38:2) levels	0.00524895	37.7175
rs114717988	6.37e-07	6	48788044	7150	0.197478	0.0396221	GCST90277375	A	T	0.0457462	Sphingomyelin (d38:2) levels	0.00346218	24.8337
rs581080	1.19e-06	9	15305380	7150	0.115176	0.0236918	GCST90277375	C	G	0.856198	Sphingomyelin (d38:2) levels	0.00329449	23.6269
rs672959	4.67e-06	10	14418295	7150	-0.45904	0.100179	GCST90277375	G	A	0.007866	Sphingomyelin (d38:2) levels	0.00292798	20.9907
rs139150589	1.87e-07	10	70459848	7150	0.521434	0.0999629	GCST90277375	T	C	0.00770862	Sphingomyelin (d38:2) levels	0.0037911	27.2019
rs72839716	2.53e-06	10	122833455	7150	-0.107706	0.0228717	GCST90277375	A	G	0.158722	Sphingomyelin (d38:2) levels	0.00309195	22.1698
rs174556	6.46e-17	11	61813163	7150	-0.144338	0.0172281	GCST90277375	T	C	0.3796	Sphingomyelin (d38:2) levels	0.0097216	70.1722
rs657315	8.75e-06	11	69517944	7150	0.0816785	0.0183591	GCST90277375	T	C	0.283674	Sphingomyelin (d38:2) levels	0.00276062	19.7875
rs75038600	5.94e-06	12	12341682	7150	0.725538	0.16009	GCST90277375	C	G	0.00310102	Sphingomyelin (d38:2) levels	0.00286444	20.5339
rs1169306	4.14e-12	12	121000508	7150	-0.120665	0.0173769	GCST90277375	T	C	0.359634	Sphingomyelin (d38:2) levels	0.00669874	48.2055
rs75098294	9.06e-07	13	62988645	7150	0.526591	0.107134	GCST90277375	G	A	0.00617136	Sphingomyelin (d38:2) levels	0.00336761	24.153
rs17276940	1.02e-07	14	20017956	7150	-0.245388	0.0460553	GCST90277375	T	C	0.0335231	Sphingomyelin (d38:2) levels	0.00395476	28.3809
rs113118892	1.58e-06	15	59274186	7150	0.382904	0.079689	GCST90277375	T	C	0.0122563	Sphingomyelin (d38:2) levels	0.00321867	23.0814
rs146723536	8.4e-06	16	12147559	7150	-0.256161	0.0574611	GCST90277375	A	G	0.0219139	Sphingomyelin (d38:2) levels	0.00277183	19.8681
rs72794954	3.02e-06	16	76342662	7150	-0.490012	0.104862	GCST90277375	T	C	0.00715315	Sphingomyelin (d38:2) levels	0.00304472	21.8301
rs142118024	8.02e-06	18	67530560	7150	-0.302707	0.0677545	GCST90277375	G	A	0.0186474	Sphingomyelin (d38:2) levels	0.00278389	19.9548
rs2336171	5.7e-53	19	8209156	7150	0.261083	0.0169033	GCST90277375	C	G	0.398749	Sphingomyelin (d38:2) levels	0.0322889	238.502
rs7248003	2.09e-15	19	8236164	7150	0.151735	0.0190774	GCST90277375	T	C	0.720882	Sphingomyelin (d38:2) levels	0.00877004	63.2429
rs250507	7.49e-08	19	8268177	7150	-0.108714	0.0201903	GCST90277375	C	T	0.228796	Sphingomyelin (d38:2) levels	0.00403852	28.9844
rs10405061	2.01e-07	19	8341496	7150	-0.0945644	0.0181747	GCST90277375	T	C	0.308665	Sphingomyelin (d38:2) levels	0.00377202	27.0645
rs12462619	1.44e-11	19	8607097	7150	-0.130653	0.0193125	GCST90277375	C	T	0.261292	Sphingomyelin (d38:2) levels	0.0063604	45.7552
rs4804319	1.74e-06	19	8628548	7150	-0.086729	0.0181224	GCST90277375	A	C	0.691449	Sphingomyelin (d38:2) levels	0.00319302	22.8969
rs61751862	1.7e-06	19	48629610	7150	0.230157	0.0480522	GCST90277375	C	G	0.0305294	Sphingomyelin (d38:2) levels	0.00319834	22.9351
rs142551539	7.56e-06	21	29991071	7150	0.544998	0.121634	GCST90277375	T	C	0.00512643	Sphingomyelin (d38:2) levels	0.00279999	20.0705
rs148683988	4.04e-06	22	48622225	7150	0.338994	0.0734911	GCST90277375	G	C	0.0144123	Sphingomyelin (d38:2) levels	0.002967	21.2713
rs17110517	2.26e-06	1	54369167	7174	-0.1671	0.0353098	GCST90277378	T	C	0.0609657	Sphingomyelin (d42:2) levels	0.00311206	22.3893
rs11591147	8.29e-15	1	55039974	7174	-0.361828	0.0465102	GCST90277378	T	G	0.0332154	Sphingomyelin (d42:2) levels	0.00836562	60.5044
rs17018185	8.28e-06	1	107036673	7174	-0.0815374	0.0182783	GCST90277378	C	A	0.279453	Sphingomyelin (d42:2) levels	0.00276616	19.894
rs6680361	4.53e-06	1	180277126	7174	0.0966176	0.0210554	GCST90277378	T	C	0.794876	Sphingomyelin (d42:2) levels	0.00292652	21.0506
rs1367117	6.88e-08	2	21041028	7174	0.0995054	0.0184271	GCST90277378	A	G	0.284591	Sphingomyelin (d42:2) levels	0.00404815	29.1513
rs17261772	3.94e-07	2	135153852	7174	0.0900279	0.0177344	GCST90277378	C	T	0.325799	Sphingomyelin (d42:2) levels	0.00357934	25.7632
rs59916403	3.85e-06	2	241431336	7174	0.07815	0.0169055	GCST90277378	T	G	0.413337	Sphingomyelin (d42:2) levels	0.00296995	21.3639
rs2034007	7.52e-06	3	19330366	7174	-0.0816887	0.0182274	GCST90277378	G	A	0.299534	Sphingomyelin (d42:2) levels	0.00279189	20.0795
rs62274367	3.03e-06	3	103515604	7174	-0.679928	0.145516	GCST90277378	C	T	0.00381117	Sphingomyelin (d42:2) levels	0.00303405	21.8265
rs2177333	7.76e-06	3	153576128	7174	0.0748185	0.0167202	GCST90277378	A	G	0.53381	Sphingomyelin (d42:2) levels	0.00278332	20.0177
rs6843498	5e-07	4	16520100	7174	0.0946337	0.0188093	GCST90277378	G	T	0.311889	Sphingomyelin (d42:2) levels	0.00351605	25.3061
rs112585713	1.86e-09	4	72876701	7174	0.28818	0.0478951	GCST90277378	A	G	0.0316399	Sphingomyelin (d42:2) levels	0.00502109	36.193
rs114483871	4.78e-10	4	73124451	7174	0.279372	0.0448086	GCST90277378	T	C	0.0380971	Sphingomyelin (d42:2) levels	0.00538933	38.8617
rs182695896	5.36e-13	4	73947510	7174	0.38203	0.0528466	GCST90277378	C	A	0.025305	Sphingomyelin (d42:2) levels	0.00723182	52.2444
rs115350073	3.56e-06	5	90870095	7174	0.293769	0.0633225	GCST90277378	T	C	0.0181498	Sphingomyelin (d42:2) levels	0.00299112	21.5167
rs67718253	3.65e-06	5	108641417	7174	-0.101613	0.0219275	GCST90277378	C	A	0.176463	Sphingomyelin (d42:2) levels	0.00298443	21.4684
rs12530474	4.56e-06	6	14104359	7174	-0.110818	0.0241565	GCST90277378	G	A	0.133473	Sphingomyelin (d42:2) levels	0.00292495	21.0393
rs17145750	3.07e-08	7	73612048	7174	0.132228	0.0238536	GCST90277378	T	C	0.140658	Sphingomyelin (d42:2) levels	0.00426502	30.7198
rs10252648	9.95e-06	7	151941718	7174	0.256718	0.0580646	GCST90277378	C	G	0.978387	Sphingomyelin (d42:2) levels	0.00271736	19.542
rs75444922	9.45e-06	8	46957856	7174	0.236041	0.0532536	GCST90277378	G	A	0.0265439	Sphingomyelin (d42:2) levels	0.00273104	19.6407
rs4100654	3.76e-06	9	104906960	7174	-0.155944	0.0336961	GCST90277378	C	T	0.0662166	Sphingomyelin (d42:2) levels	0.00297661	21.412
rs184845520	4.49e-06	10	45824374	7174	0.563628	0.122774	GCST90277378	G	C	0.00524529	Sphingomyelin (d42:2) levels	0.00292912	21.0694
rs139474488	6.01e-06	10	128742890	7174	0.343649	0.0758717	GCST90277378	C	A	0.0139365	Sphingomyelin (d42:2) levels	0.00285147	20.5092
rs116893213	4.17e-07	11	101739572	7174	0.227041	0.0448167	GCST90277378	C	G	0.0370265	Sphingomyelin (d42:2) levels	0.00356465	25.6571
rs3912622	2e-07	11	103250744	7174	-0.108796	0.0209046	GCST90277378	C	A	0.20021	Sphingomyelin (d42:2) levels	0.00376135	27.0783
rs7104343	6.92e-06	11	116658307	7174	0.092753	0.020615	GCST90277378	T	C	0.205347	Sphingomyelin (d42:2) levels	0.00281387	20.238
rs11610836	1.75e-06	12	112765162	7174	0.0793335	0.0165815	GCST90277378	T	C	0.422489	Sphingomyelin (d42:2) levels	0.00318069	22.8847
rs17276933	2.11e-06	14	20017746	7174	-0.171233	0.0360751	GCST90277378	A	T	0.0567073	Sphingomyelin (d42:2) levels	0.00313067	22.5236
rs4283208	6.55e-06	15	38953699	7174	-0.103565	0.0229578	GCST90277378	A	G	0.839972	Sphingomyelin (d42:2) levels	0.00282862	20.3444
rs515081	1.31e-06	15	58424058	7174	-0.0917089	0.0189371	GCST90277378	G	A	0.68793	Sphingomyelin (d42:2) levels	0.0032585	23.4463
rs116919723	7.56e-06	17	3531540	7174	-0.334437	0.0746439	GCST90277378	A	G	0.0132647	Sphingomyelin (d42:2) levels	0.00279039	20.0687
rs75679663	1.09e-23	17	4764677	7174	-0.537754	0.0534103	GCST90277378	A	C	0.0257881	Sphingomyelin (d42:2) levels	0.0139336	101.344
rs146331166	2.56e-10	17	5464230	7174	-0.218616	0.0345225	GCST90277378	C	T	0.0595841	Sphingomyelin (d42:2) levels	0.00555875	40.0902
rs3751934	5.32e-06	17	80964698	7174	0.0772956	0.0169679	GCST90277378	A	C	0.433846	Sphingomyelin (d42:2) levels	0.00288428	20.7459
rs118068660	6.77e-15	19	11079868	7174	-0.21909	0.0280703	GCST90277378	T	C	0.0946153	Sphingomyelin (d42:2) levels	0.0084201	60.9018
rs7247433	5.43e-06	19	19684751	7174	-0.0790507	0.0173715	GCST90277378	A	C	0.394421	Sphingomyelin (d42:2) levels	0.00287822	20.7022
rs7412	1.45e-08	19	44908822	7174	-0.210972	0.0371845	GCST90277378	T	C	0.053066	Sphingomyelin (d42:2) levels	0.00446704	32.1814
rs73047641	1.73e-06	19	44954120	7174	-0.0803107	0.0167783	GCST90277378	A	G	0.497538	Sphingomyelin (d42:2) levels	0.0031835	22.905
rs6664147	8.72e-06	1	227429818	7071	-0.0959268	0.0215573	GCST90277383	T	C	0.19012	Triacylglycerol (48:2) levels	0.00279252	19.7956
rs1260326	4.46e-15	2	27508073	7071	-0.137885	0.0175462	GCST90277383	C	T	0.650878	Triacylglycerol (48:2) levels	0.00865786	61.7369
rs10084264	2.26e-06	2	163558771	7071	0.172089	0.0363614	GCST90277383	T	G	0.0591184	Triacylglycerol (48:2) levels	0.0031577	22.3925
rs6804331	5.87e-06	3	104035543	7071	-0.081343	0.0179395	GCST90277383	G	T	0.337024	Triacylglycerol (48:2) levels	0.0028992	20.554
rs79934453	8.65e-06	6	23919006	7071	-0.610325	0.137107	GCST90277383	G	A	0.00403955	Triacylglycerol (48:2) levels	0.00279452	19.8098
rs173848	7.34e-06	7	30277547	7071	0.0829363	0.018484	GCST90277383	T	A	0.662681	Triacylglycerol (48:2) levels	0.00283911	20.1268
rs117591451	3.43e-06	8	40367808	7071	-0.360375	0.0775527	GCST90277383	A	G	0.0131306	Triacylglycerol (48:2) levels	0.00304446	21.587
rs191616475	1.15e-06	8	58330047	7071	0.188678	0.0387566	GCST90277383	G	A	0.0481341	Triacylglycerol (48:2) levels	0.00334054	23.6935
rs138672261	7.5e-06	8	85466785	7071	0.282267	0.0629769	GCST90277383	A	G	0.0201897	Triacylglycerol (48:2) levels	0.00283299	20.0833
rs117730598	2.97e-06	9	2770506	7071	0.236265	0.050519	GCST90277383	C	T	0.0298946	Triacylglycerol (48:2) levels	0.00308366	21.8659
rs1832326	9.6e-06	9	33656919	7071	0.0832489	0.0187957	GCST90277383	C	A	0.724997	Triacylglycerol (48:2) levels	0.00276666	19.6118
rs72738698	4.16e-06	9	80090365	7071	0.101596	0.0220537	GCST90277383	A	G	0.179288	Triacylglycerol (48:2) levels	0.00299232	21.2162
rs72753379	3.94e-06	9	120350676	7071	0.20845	0.0451389	GCST90277383	T	C	0.039167	Triacylglycerol (48:2) levels	0.00300686	21.3196
rs964184	9.6e-10	11	116778201	7071	-0.142859	0.0233275	GCST90277383	C	G	0.848991	Triacylglycerol (48:2) levels	0.00527595	37.4935
rs56082136	6.2e-06	12	52243392	7071	0.174475	0.0385779	GCST90277383	T	C	0.0526001	Triacylglycerol (48:2) levels	0.00288439	20.4487
rs10861498	5.21e-06	12	105758014	7071	-0.0879739	0.0192951	GCST90277383	A	G	0.242284	Triacylglycerol (48:2) levels	0.00293128	20.7822
rs3127050	1.87e-06	13	60832603	7071	0.0885169	0.0185552	GCST90277383	A	G	0.718209	Triacylglycerol (48:2) levels	0.00320808	22.7509
rs113777805	1.78e-06	18	23684659	7071	0.238051	0.0497862	GCST90277383	C	G	0.0306595	Triacylglycerol (48:2) levels	0.00322284	22.8559
rs10502551	2.01e-06	18	30887893	7071	-0.185077	0.0389123	GCST90277383	G	C	0.0508576	Triacylglycerol (48:2) levels	0.00318906	22.6156
rs2546043	1.66e-06	19	34971287	7071	-0.0802241	0.0167299	GCST90277383	G	A	0.532636	Triacylglycerol (48:2) levels	0.0032414	22.9879
rs117882070	9.4e-06	19	43181186	7071	0.299515	0.0675536	GCST90277383	T	C	0.0176031	Triacylglycerol (48:2) levels	0.00277239	19.6525
rs79152531	6.8e-08	19	55802466	7071	-0.194281	0.0359655	GCST90277383	C	T	0.0602798	Triacylglycerol (48:2) levels	0.00410978	29.172
rs13042732	8.96e-06	20	56580207	7071	-0.179732	0.0404445	GCST90277383	T	C	0.046356	Triacylglycerol (48:2) levels	0.00278509	19.7428
rs79213832	1.68e-06	22	23971765	7071	0.171423	0.0357739	GCST90277383	G	A	0.0599959	Triacylglycerol (48:2) levels	0.00323681	22.9553
rs80278227	6.05e-06	1	6096167	5843	-0.497454	0.109844	GCST90277385	T	C	0.00702827	Triacylglycerol (49:1) levels	0.0034978	20.5024
rs2004776	8.53e-06	1	230712956	5843	-0.104632	0.0234849	GCST90277385	T	C	0.196464	Triacylglycerol (49:1) levels	0.00338566	19.8428
rs6429254	8.53e-06	1	241221572	5843	0.0849709	0.0190709	GCST90277385	T	C	0.36504	Triacylglycerol (49:1) levels	0.00338602	19.8449
rs34379959	9.49e-06	2	12497377	5843	0.149505	0.0337307	GCST90277385	C	T	0.087723	Triacylglycerol (49:1) levels	0.00335094	19.6387
rs1260326	1.02e-06	2	27508073	5843	-0.0944385	0.0193049	GCST90277385	C	T	0.650878	Triacylglycerol (49:1) levels	0.00407898	23.9229
rs149371861	5.13e-06	2	241698370	5843	0.231105	0.0506446	GCST90277385	A	G	0.0358057	Triacylglycerol (49:1) levels	0.00355117	20.8163
rs73216924	6.8e-06	4	35018175	5843	-0.129551	0.028765	GCST90277385	G	T	0.117692	Triacylglycerol (49:1) levels	0.00345949	20.277
rs71620944	9.58e-06	4	182736762	5843	0.19016	0.0429248	GCST90277385	T	G	0.0514853	Triacylglycerol (49:1) levels	0.00334757	19.6188
rs79725259	6.43e-06	5	108626779	5843	-0.312711	0.0692505	GCST90277385	G	C	0.0180921	Triacylglycerol (49:1) levels	0.0034777	20.3841
rs112902435	5.99e-06	5	149735907	5843	0.183236	0.0404439	GCST90277385	T	C	0.0558629	Triacylglycerol (49:1) levels	0.00350071	20.5195
rs1233660	4.45e-06	6	28292472	5843	-0.101577	0.0221157	GCST90277385	A	T	0.220513	Triacylglycerol (49:1) levels	0.0035974	21.0883
rs33951980	4.91e-06	7	73615107	5843	-0.130057	0.0284411	GCST90277385	T	C	0.121802	Triacylglycerol (49:1) levels	0.00356605	20.9038
rs117591451	1.87e-06	8	40367808	5843	-0.407575	0.085412	GCST90277385	A	G	0.0131306	Triacylglycerol (49:1) levels	0.00388197	22.763
rs138672261	7.6e-06	8	85466785	5843	0.307953	0.0687378	GCST90277385	A	G	0.0201897	Triacylglycerol (49:1) levels	0.00342336	20.0645
rs117730598	4.31e-07	9	2770506	5843	0.279911	0.0553124	GCST90277385	C	T	0.0298946	Triacylglycerol (49:1) levels	0.00436375	25.6004
rs10812660	7.02e-06	9	27742537	5843	0.0890085	0.0197926	GCST90277385	A	T	0.375095	Triacylglycerol (49:1) levels	0.00344922	20.2166
rs72753379	2.96e-06	9	120350676	5843	0.232195	0.0496367	GCST90277385	T	C	0.039167	Triacylglycerol (49:1) levels	0.00373113	21.8752
rs964184	2.24e-07	11	116778201	5843	-0.131343	0.0253339	GCST90277385	C	G	0.848991	Triacylglycerol (49:1) levels	0.00457911	26.8696
rs146238333	2.75e-06	12	83707933	5843	0.627341	0.133669	GCST90277385	T	A	0.00520604	Triacylglycerol (49:1) levels	0.00375557	22.019
rs10861498	3.17e-06	12	105758014	5843	-0.0999195	0.0214243	GCST90277385	A	G	0.242284	Triacylglycerol (49:1) levels	0.00370884	21.744
rs2031531	9.14e-06	13	49437013	5843	-0.101919	0.0229526	GCST90277385	T	C	0.205698	Triacylglycerol (49:1) levels	0.00336316	19.7105
rs73259585	5.85e-06	14	29818391	5843	-0.227119	0.0500745	GCST90277385	G	A	0.037189	Triacylglycerol (49:1) levels	0.00350842	20.5648
rs16970164	9.81e-06	15	39999889	5843	-0.211285	0.047749	GCST90277385	C	A	0.0394287	Triacylglycerol (49:1) levels	0.0033398	19.5731
rs8055088	4.97e-06	16	6818646	5843	-0.0848659	0.0185693	GCST90277385	T	A	0.510455	Triacylglycerol (49:1) levels	0.00356197	20.8798
rs113777805	5.4e-06	18	23684659	5843	0.244111	0.0536163	GCST90277385	C	G	0.0306595	Triacylglycerol (49:1) levels	0.00353514	20.722
rs7412	1.63e-06	19	44908822	5843	0.199051	0.0414798	GCST90277385	T	C	0.053066	Triacylglycerol (49:1) levels	0.00392565	23.0201
rs1260326	2.23e-10	2	27508073	6076	-0.120386	0.0189435	GCST90277386	C	T	0.650878	Triacylglycerol (49:2) levels	0.00660293	40.3728
rs6846577	4.27e-06	4	64367871	6076	-0.100977	0.0219431	GCST90277386	A	G	0.215396	Triacylglycerol (49:2) levels	0.00347312	21.1693
rs143838492	1.88e-06	5	114892988	6076	0.757728	0.158833	GCST90277386	A	G	0.00332922	Triacylglycerol (49:2) levels	0.00373167	22.7511
rs145055632	4.36e-06	6	50783096	6076	-0.515637	0.112159	GCST90277386	G	A	0.00640371	Triacylglycerol (49:2) levels	0.00346652	21.1289
rs71556492	4.51e-06	6	107854775	6076	0.113708	0.0247714	GCST90277386	C	T	0.164668	Triacylglycerol (49:2) levels	0.00345589	21.0639
rs2736863	4.81e-06	8	133451589	6076	0.463431	0.101254	GCST90277386	G	T	0.992138	Triacylglycerol (49:2) levels	0.00343584	20.9413
rs117730598	5.54e-07	9	2770506	6076	0.272914	0.054452	GCST90277386	C	T	0.0298946	Triacylglycerol (49:2) levels	0.00411732	25.112
rs964184	5.55e-10	11	116778201	6076	-0.154662	0.0248953	GCST90277386	C	G	0.848991	Triacylglycerol (49:2) levels	0.00631197	38.5824
rs4937417	3.39e-06	11	129348709	6076	-0.0849248	0.0182651	GCST90277386	G	A	0.46685	Triacylglycerol (49:2) levels	0.0035454	21.6114
rs10861498	2.27e-06	12	105758014	6076	-0.0996033	0.0210483	GCST90277386	A	G	0.242284	Triacylglycerol (49:2) levels	0.00367196	22.3857
rs76411296	2.28e-06	15	59517420	6076	-0.135993	0.0287434	GCST90277386	T	G	0.116227	Triacylglycerol (49:2) levels	0.00367064	22.3776
rs10468471	9.83e-06	17	12222568	6076	-0.163919	0.0370489	GCST90277386	C	T	0.0654195	Triacylglycerol (49:2) levels	0.00321139	19.5688
rs1810258	4.49e-06	17	66539562	6076	0.0847927	0.018468	GCST90277386	C	T	0.42846	Triacylglycerol (49:2) levels	0.00345745	21.0734
rs113777805	9.18e-06	18	23684659	6076	0.232524	0.0523758	GCST90277386	C	G	0.0306595	Triacylglycerol (49:2) levels	0.00323333	19.7029
rs10502551	2.76e-06	18	30887893	6076	-0.198915	0.0423918	GCST90277386	G	C	0.0508576	Triacylglycerol (49:2) levels	0.00361063	22.0104
rs187429064	8.65e-08	19	19269704	6076	-0.220137	0.0410746	GCST90277386	G	A	0.0535314	Triacylglycerol (49:2) levels	0.00470515	28.7142
rs140283718	5.75e-07	19	30685856	6076	-0.296953	0.0593364	GCST90277386	A	T	0.0256515	Triacylglycerol (49:2) levels	0.00410515	25.0374
rs2643912	2.67e-06	1	2352403	7162	-0.0791407	0.0168438	GCST90277404	T	G	0.450595	Triacylglycerol (54:3) levels	0.0030729	22.0698
rs2642442	1.42e-10	1	220800221	7162	-0.117209	0.0182472	GCST90277404	T	C	0.693358	Triacylglycerol (54:3) levels	0.00572797	41.2485
rs2281721	4.41e-06	1	230161390	7162	-0.0778484	0.0169446	GCST90277404	T	C	0.567165	Triacylglycerol (54:3) levels	0.00293849	21.1016
rs1042034	3.97e-07	2	21002409	7162	0.0946363	0.018649	GCST90277404	T	C	0.727594	Triacylglycerol (54:3) levels	0.00358271	25.7444
rs1260326	5.61e-08	2	27508073	7162	-0.0949015	0.0174572	GCST90277404	C	T	0.650878	Triacylglycerol (54:3) levels	0.00410936	29.5444
rs147987331	8.45e-06	2	104244849	7162	-0.252331	0.0566191	GCST90277404	A	T	0.0227435	Triacylglycerol (54:3) levels	0.00276553	19.8561
rs76950187	2.79e-06	2	128427075	7162	0.150165	0.0320216	GCST90277404	G	A	0.0744995	Triacylglycerol (54:3) levels	0.00306116	21.9852
rs10169217	3.95e-06	2	212010621	7162	-0.0826003	0.0178881	GCST90277404	G	A	0.676036	Triacylglycerol (54:3) levels	0.00296831	21.3164
rs7638534	8.59e-06	3	1898506	7162	0.0776849	0.0174456	GCST90277404	T	G	0.348618	Triacylglycerol (54:3) levels	0.002761	19.8235
rs62291572	1.63e-07	4	4996200	7162	0.110369	0.0210527	GCST90277404	T	C	0.214393	Triacylglycerol (54:3) levels	0.00382279	27.4762
rs3934642	2.55e-06	4	81683582	7162	-0.125732	0.0267072	GCST90277404	G	C	0.114629	Triacylglycerol (54:3) levels	0.00308503	22.1571
rs78540742	8.35e-06	5	114571608	7162	0.245933	0.0551524	GCST90277404	A	T	0.0238293	Triacylglycerol (54:3) levels	0.00276864	19.8785
rs141116593	3.15e-06	6	154880792	7162	0.149713	0.0320968	GCST90277404	G	C	0.0740121	Triacylglycerol (54:3) levels	0.00302861	21.7508
rs3812316	2.41e-06	7	73606007	7162	-0.120224	0.025474	GCST90277404	G	C	0.120545	Triacylglycerol (54:3) levels	0.00310031	22.2673
rs13237172	6.67e-06	7	155371896	7162	-0.171913	0.0381413	GCST90277404	A	G	0.0538588	Triacylglycerol (54:3) levels	0.00282854	20.3098
rs144679576	3.18e-06	8	2896369	7162	-0.373844	0.0801791	GCST90277404	C	T	0.0117654	Triacylglycerol (54:3) levels	0.00302627	21.7339
rs10105606	9.69e-10	8	19970337	7162	-0.113372	0.0185179	GCST90277404	A	C	0.278826	Triacylglycerol (54:3) levels	0.00520627	37.472
rs2980888	4.6e-06	8	125495066	7162	-0.0875728	0.0190979	GCST90277404	C	T	0.743264	Triacylglycerol (54:3) levels	0.00292725	21.0206
rs112122274	7.89e-06	9	136257994	7162	-0.217253	0.0485882	GCST90277404	G	A	0.0359716	Triacylglycerol (54:3) levels	0.00278372	19.987
rs17333900	3.84e-06	10	88675523	7162	0.118206	0.0255669	GCST90277404	T	G	0.122961	Triacylglycerol (54:3) levels	0.00297574	21.3699
rs72836628	1.79e-06	10	112142696	7162	-0.0871901	0.0182419	GCST90277404	T	C	0.296584	Triacylglycerol (54:3) levels	0.00317963	22.8388
rs174560	1.13e-14	11	61814292	7162	0.133389	0.0172332	GCST90277404	C	T	0.382915	Triacylglycerol (54:3) levels	0.00829576	59.8945
rs56252769	7.5e-06	11	65951162	7162	0.0900779	0.0200973	GCST90277404	C	T	0.229438	Triacylglycerol (54:3) levels	0.00279711	20.0835
rs12365864	3.12e-07	11	116618319	7162	0.116028	0.0226596	GCST90277404	G	A	0.166329	Triacylglycerol (54:3) levels	0.00364754	26.212
rs964184	3.91e-35	11	116778201	7162	-0.285852	0.0229895	GCST90277404	C	G	0.848991	Triacylglycerol (54:3) levels	0.0211307	154.562
rs112465335	7.99e-06	12	10312813	7162	0.182215	0.0407772	GCST90277404	C	A	0.045465	Triacylglycerol (54:3) levels	0.00278029	19.9624
rs112576575	6.74e-06	12	20732159	7162	-0.407577	0.0904715	GCST90277404	G	A	0.00957579	Triacylglycerol (54:3) levels	0.00282574	20.2896
rs11068322	7.76e-06	12	117079732	7162	0.094283	0.0210691	GCST90277404	C	G	0.192256	Triacylglycerol (54:3) levels	0.00278823	20.0195
rs9578336	5.84e-06	13	20972374	7162	0.0982683	0.021667	GCST90277404	G	C	0.182278	Triacylglycerol (54:3) levels	0.00286384	20.564
rs137871178	1.15e-07	14	58138012	7162	0.350134	0.0659741	GCST90277404	C	T	0.0173158	Triacylglycerol (54:3) levels	0.00391726	28.1579
chr, chromosome; pos, position; beta, effect estimate; se, standard error of beta; eaf, effect allele frequency; R2, explained phenotypic variability; F, F statistic;
F = R2 (N − K − 1)/(K (1 − R2)); K, number of SNPs; N, sample size; R2, explained phenotypic variability;
