# Supplementary material for: Nucleotide polymorphism-based study utilizes human plasma liposomes to discover potential therapeutic targets for intervertebral disc disease
Source: Front Endocrinol (Lausanne). 2024 Aug 15;15:1403523. doi: 10.3389/fendo.2024.1403523 (PMC11357925; doi:10.3389/fendo.2024.1403523)
Supplement: Supplementary file 1 [file Datasheet1.zip › Supplementary documents/Supplementary Table 2.xls]

## Sheet: Sheet1
Supplementary Table 2 Characteristics of significant SNPs for metabolites on intervertebral disc degeneration.
SNP	pval.exposure	id.exposure	exposure	chr.exposure	pos.exposure	effect_allele.exposure	other_allele.exposure	eaf.exposure	beta.exposure	se.exposure	samplesize.exposure	R2	F
rs72859389	8.53929e-06	GCST90199658	Alpha-hydroxyisocaproate levels	1	8192624	C	A	0.0611044	0.132036	0.029663	8250	0.00239585	19.8084
rs142728688	1.30022e-06	GCST90199658	Alpha-hydroxyisocaproate levels	1	154655583	A	G	0.0227938	-0.23423	0.0483974	8250	0.0028311	23.4172
rs142808012	6.46449e-06	GCST90199658	Alpha-hydroxyisocaproate levels	1	240205226	T	A	0.0149562	0.267776	0.059366	8250	0.00246005	20.3405
rs1955284	6.84165e-06	GCST90199658	Alpha-hydroxyisocaproate levels	2	8556927	T	C	0.807407	0.0830487	0.0184612	8250	0.00244697	20.2321
rs4852728	4.36647e-06	GCST90199658	Alpha-hydroxyisocaproate levels	2	70902908	A	C	0.178937	-0.0864222	0.0188155	8250	0.00255068	21.0918
rs11715398	9.48658e-07	GCST90199658	Alpha-hydroxyisocaproate levels	3	194116327	T	C	0.105338	0.116068	0.0236777	8250	0.00290422	24.0237
rs1808859	7.21386e-07	GCST90199658	Alpha-hydroxyisocaproate levels	4	88313660	C	T	0.44434	0.0726542	0.0146613	8250	0.00296778	24.5511
rs35783478	1.23742e-06	GCST90199658	Alpha-hydroxyisocaproate levels	4	108308227	A	G	0.231208	0.0830143	0.0171179	8250	0.00284259	23.5125
rs620617	2.0429e-06	GCST90199658	Alpha-hydroxyisocaproate levels	5	19446738	T	C	0.599716	-0.070098	0.0147602	8250	0.00272638	22.5487
rs1975533	1.16365e-07	GCST90199658	Alpha-hydroxyisocaproate levels	5	59406582	G	A	0.116319	-0.119704	0.0225894	8250	0.00339218	28.0739
rs34973031	1.91937e-06	GCST90199658	Alpha-hydroxyisocaproate levels	5	73870529	C	A	0.0853852	-0.123459	0.0259273	8250	0.00274085	22.6686
rs7737487	6.35102e-07	GCST90199658	Alpha-hydroxyisocaproate levels	5	165055996	A	G	0.595653	0.0727989	0.0146176	8250	0.00299737	24.7966
rs734860	3.27446e-07	GCST90199658	Alpha-hydroxyisocaproate levels	5	173972838	C	T	0.602667	0.0779035	0.0152545	8250	0.00315133	26.0743
rs62485457	3.58845e-06	GCST90199658	Alpha-hydroxyisocaproate levels	7	104917075	C	T	0.0221196	0.228417	0.0492927	8250	0.00259602	21.4677
rs76445723	6.41715e-06	GCST90199658	Alpha-hydroxyisocaproate levels	8	19096342	T	G	0.0211627	-0.227203	0.0503536	8250	0.00246174	20.3546
rs4934976	2.50131e-06	GCST90199658	Alpha-hydroxyisocaproate levels	10	33502194	A	G	0.657788	-0.0731137	0.0155296	8250	0.00267952	22.1601
rs10832920	3.79896e-06	GCST90199658	Alpha-hydroxyisocaproate levels	11	18320322	G	A	0.539011	-0.0659084	0.0142595	8250	0.00258283	21.3583
rs113914810	6.65286e-06	GCST90199658	Alpha-hydroxyisocaproate levels	12	72255376	T	C	0.0292252	0.195815	0.0434709	8250	0.00245343	20.2857
rs78820411	5.0068e-06	GCST90199658	Alpha-hydroxyisocaproate levels	15	26233756	G	A	0.0386388	0.170371	0.0373253	8250	0.00251904	20.8295
rs10414919	8.33707e-07	GCST90199658	Alpha-hydroxyisocaproate levels	19	19944477	A	G	0.280961	-0.0797399	0.0161833	8250	0.00293418	24.2724
rs151029917	7.36017e-06	GCST90199658	Alpha-hydroxyisocaproate levels	20	717462	T	G	0.0064524	0.405287	0.0904053	8250	0.00243012	20.0924
rs79376596	6.26065e-06	GCST90199658	Alpha-hydroxyisocaproate levels	20	2418904	G	A	0.0291836	0.195553	0.0432889	8250	0.00246745	20.4019
rs1126743	1.81245e-13	GCST90199697	Dodecanedioate levels	1	46930301	A	G	0.791893	0.136271	0.0185101	8240	0.00653454	54.1856
rs2351032	2.3065e-06	GCST90199697	Dodecanedioate levels	1	77423138	A	G	0.478607	-0.0714967	0.0151331	8240	0.00270156	22.3157
rs3123536	2.7033e-07	GCST90199697	Dodecanedioate levels	1	212636264	T	C	0.89625	0.126379	0.0245728	8240	0.00319979	26.4445
rs6719212	7.90801e-06	GCST90199697	Dodecanedioate levels	2	53600047	A	G	0.536605	-0.0668909	0.0149722	8240	0.00241649	19.9553
rs80102840	2.69718e-06	GCST90199697	Dodecanedioate levels	3	30613380	A	G	0.0173319	-0.270487	0.0576409	8240	0.00266529	22.0154
rs13070262	7.91858e-06	GCST90199697	Dodecanedioate levels	3	54784197	T	C	0.231974	-0.0810322	0.0181387	8240	0.00241616	19.9525
rs73135319	4.10725e-06	GCST90199697	Dodecanedioate levels	4	46491749	T	C	0.145563	0.0978948	0.0212543	8240	0.00256792	21.209
rs148536062	2.91002e-06	GCST90199697	Dodecanedioate levels	4	56465194	C	G	0.0145678	-0.291786	0.0623865	8240	0.0026477	21.8697
rs75648263	2.38773e-06	GCST90199697	Dodecanedioate levels	4	111550690	A	T	0.0564846	-0.15344	0.0325258	8240	0.00269354	22.2493
rs184688493	4.82502e-07	GCST90199697	Dodecanedioate levels	5	76715970	A	C	0.0451641	0.181186	0.0359985	8240	0.00306493	25.3265
rs114733295	4.07714e-06	GCST90199697	Dodecanedioate levels	6	56324014	T	G	0.0156079	0.278693	0.0604881	8240	0.00256961	21.223
rs12662092	2.54331e-06	GCST90199697	Dodecanedioate levels	6	147991761	A	G	0.153963	0.0970377	0.020626	8240	0.00267891	22.1282
rs6983258	5.89203e-06	GCST90199697	Dodecanedioate levels	8	121940855	G	T	0.0967329	0.114187	0.0252057	8240	0.00248444	20.5178
rs192475369	2.76128e-06	GCST90199697	Dodecanedioate levels	9	33552509	T	A	0.0167687	0.269888	0.0575722	8240	0.00265985	21.9703
rs55674412	6.08044e-06	GCST90199697	Dodecanedioate levels	9	130531579	T	A	0.0595855	-0.143218	0.0316604	8240	0.00247718	20.4577
rs7116407	9.60228e-06	GCST90199697	Dodecanedioate levels	11	32615368	T	C	0.0368633	-0.173285	0.0391521	8240	0.00237167	19.5842
rs35281705	9.80114e-06	GCST90199697	Dodecanedioate levels	11	97658406	A	G	0.6779	0.0716316	0.0162007	8240	0.00236693	19.545
rs4149067	9.67132e-06	GCST90199697	Dodecanedioate levels	12	21200977	G	C	0.191759	0.0832833	0.0188237	8240	0.00237	19.5704
rs146947505	9.5409e-07	GCST90199697	Dodecanedioate levels	12	117586522	A	G	0.0162592	0.287105	0.0585823	8240	0.00290641	24.0128
rs79949294	8.34987e-07	GCST90199697	Dodecanedioate levels	14	54089161	T	G	0.014638	-0.3048	0.0618631	8240	0.00293739	24.2695
rs11070743	2.4181e-06	GCST90199697	Dodecanedioate levels	15	50058487	T	C	0.578776	0.0721838	0.0153097	8240	0.0026906	22.2249
rs8054168	5.05477e-06	GCST90199697	Dodecanedioate levels	16	83582178	A	C	0.45913	-0.0690726	0.0151392	8240	0.0025199	20.8114
rs34744504	1.79863e-07	GCST90199697	Dodecanedioate levels	18	40995214	G	T	0.505166	-0.0814315	0.0156028	8240	0.00329473	27.2317
rs185720945	7.3041e-06	GCST90199697	Dodecanedioate levels	20	39950331	C	A	0.0182593	0.250057	0.0557587	8240	0.00243482	20.107
rs6024739	4.64338e-06	GCST90199697	Dodecanedioate levels	20	56264559	C	T	0.756911	-0.082091	0.0179227	8240	0.00253953	20.9739
rs7589705	1.86945e-06	GCST90199706	Butyrylglycine levels	2	50868364	G	T	0.956957	-0.210638	0.0441862	6044	0.00374581	22.7173
rs275159	7.68236e-06	GCST90199706	Butyrylglycine levels	2	145209523	C	T	0.99653	-0.691222	0.154503	6044	0.00330066	20.0086
rs6752046	3.32635e-06	GCST90199706	Butyrylglycine levels	2	150538326	G	A	0.615683	-0.087578	0.0188357	6044	0.00356411	21.6114
rs1047891	6.89919e-55	GCST90199706	Butyrylglycine levels	2	210675783	A	C	0.32329	0.297264	0.0190512	6044	0.0387226	243.386
rs116494196	5.73155e-06	GCST90199706	Butyrylglycine levels	3	7457853	G	A	0.0163143	-0.32475	0.071593	6044	0.00339279	20.569
rs10511029	8.24337e-06	GCST90199706	Butyrylglycine levels	3	73853349	C	A	0.101598	-0.133479	0.0299363	6044	0.00327853	19.874
rs973080	1.08273e-06	GCST90199706	Butyrylglycine levels	5	32749318	T	A	0.280402	-0.099258	0.0203566	6044	0.00391824	23.7671
rs189290350	3.13447e-07	GCST90199706	Butyrylglycine levels	5	76580207	T	C	0.0222776	0.311355	0.0608689	6044	0.00431043	26.1563
rs113386469	6.12635e-06	GCST90199706	Butyrylglycine levels	5	118478632	T	C	0.0180412	0.30677	0.0678397	6044	0.00337184	20.4416
rs199633495	6.74031e-06	GCST90199706	Butyrylglycine levels	6	81683879	A	T	0.0527276	0.179259	0.03982	6044	0.00334181	20.2589
rs147915227	1.92469e-06	GCST90199706	Butyrylglycine levels	7	44545029	A	G	0.0119405	-0.391634	0.0822557	6044	0.00373662	22.6613
rs2297442	4.96969e-06	GCST90199706	Butyrylglycine levels	9	6540540	C	T	0.292626	-0.0892615	0.0195489	6044	0.00343767	20.842
rs78912274	6.38236e-06	GCST90199706	Butyrylglycine levels	9	11274294	G	A	0.0451383	-0.193671	0.042911	6044	0.00335897	20.3633
rs117413590	4.56015e-07	GCST90199706	Butyrylglycine levels	9	22148568	A	G	0.00808738	-0.5088	0.100873	6044	0.00419175	25.4332
rs10114702	7.73677e-06	GCST90199706	Butyrylglycine levels	9	36262123	T	C	0.492612	-0.0804496	0.0179882	6044	0.00329847	19.9953
rs563124282	9.50001e-06	GCST90199706	Butyrylglycine levels	9	122627393	T	A	0.00970471	-0.404085	0.0912516	6044	0.00323395	19.6029
rs10791908	2.01938e-07	GCST90199706	Butyrylglycine levels	11	67625342	C	T	0.56725	-0.0938986	0.0180659	6044	0.00444977	27.0057
rs2014355	1.43345e-202	GCST90199706	Butyrylglycine levels	12	120737721	C	T	0.294337	0.557922	0.0183717	6044	0.132388	921.944
rs10774580	2.02565e-08	GCST90199706	Butyrylglycine levels	12	121038620	G	A	0.605206	-0.10246	0.0182646	6044	0.00517975	31.459
rs12929740	1.2515e-06	GCST90199706	Butyrylglycine levels	16	8490729	T	C	0.0433584	0.214946	0.0443435	6044	0.00387248	23.4885
rs117379775	5.28081e-06	GCST90199706	Butyrylglycine levels	18	62234378	T	C	0.045998	0.194056	0.0426186	6044	0.00341857	20.7258
rs144453662	7.4784e-06	GCST90199706	Butyrylglycine levels	21	24695366	A	G	0.0119383	-0.372494	0.0831534	6044	0.00330914	20.0602
rs35220549	2.8845e-06	GCST90199706	Butyrylglycine levels	22	49666168	G	A	0.0869925	0.149373	0.0319249	6044	0.00360903	21.8847
rs17457343	6.36326e-06	GCST90199723	5-dodecenoate (12:1n7) levels	1	87467146	T	C	0.0253844	0.204695	0.0453472	8248	0.0024643	20.3708
rs72696919	7.91804e-08	GCST90199723	5-dodecenoate (12:1n7) levels	1	152048802	A	C	0.401901	-0.0788912	0.0146939	8248	0.00348272	28.8189
rs1202578	5.98639e-06	GCST90199723	5-dodecenoate (12:1n7) levels	1	230863290	C	T	0.680308	0.0688457	0.0152082	8248	0.0024784	20.4877
rs58132852	6.14779e-06	GCST90199723	5-dodecenoate (12:1n7) levels	2	120680873	T	C	0.0719066	0.123685	0.0273564	8248	0.00247225	20.4367
rs148620988	2.39051e-06	GCST90199723	5-dodecenoate (12:1n7) levels	2	159434655	C	T	0.0154968	0.273329	0.0579424	8248	0.00269067	22.2471
rs143706129	6.14182e-06	GCST90199723	5-dodecenoate (12:1n7) levels	2	230022412	A	G	0.0690203	-0.127149	0.0281213	8248	0.00247247	20.4385
rs1391967	1.49834e-06	GCST90199723	5-dodecenoate (12:1n7) levels	3	1322878	G	A	0.18724	-0.0884532	0.0183839	8248	0.00279889	23.1444
rs113020642	1.2379e-06	GCST90199723	5-dodecenoate (12:1n7) levels	4	152333620	C	T	0.0273938	-0.216838	0.0447137	8248	0.00284318	23.5117
rs10099683	5.06346e-06	GCST90199723	5-dodecenoate (12:1n7) levels	8	91169328	G	A	0.11874	-0.100908	0.0221185	8248	0.00251708	20.8082
rs11005196	7.87243e-06	GCST90199723	5-dodecenoate (12:1n7) levels	10	56049270	T	G	0.0266642	-0.19814	0.0443404	8248	0.00241516	19.9636
rs117917716	1.12764e-07	GCST90199723	5-dodecenoate (12:1n7) levels	10	83106126	A	T	0.0143118	-0.315533	0.0594802	8248	0.0034003	28.1345
rs75338517	6.46963e-06	GCST90199723	5-dodecenoate (12:1n7) levels	10	83193212	G	A	0.0293114	0.191368	0.0424278	8248	0.00246048	20.3391
rs603424	1.9941e-09	GCST90199723	5-dodecenoate (12:1n7) levels	10	100315722	A	G	0.17585	-0.112258	0.018715	8248	0.00434326	35.9708
rs180670669	3.02517e-06	GCST90199723	5-dodecenoate (12:1n7) levels	12	70769855	A	G	0.0650501	0.136108	0.0291508	8248	0.00263616	21.7952
rs2281810	2.06706e-06	GCST90199723	5-dodecenoate (12:1n7) levels	13	42887507	G	A	0.522383	0.0696478	0.0146727	8248	0.00272434	22.5263
rs4666393	7.66029e-06	GCST90199747	Isovalerylcarnitine (C5) levels	2	20431090	C	T	0.243077	-0.0778531	0.0173994	8266	0.00241622	20.016
rs6749227	2.13057e-06	GCST90199747	Isovalerylcarnitine (C5) levels	2	36918609	C	T	0.0861815	0.126804	0.0267484	8266	0.00271141	22.468
rs36113945	2.64816e-06	GCST90199747	Isovalerylcarnitine (C5) levels	3	83916166	C	A	0.175228	-0.0917392	0.019534	8266	0.00266118	22.0507
rs79211833	9.87804e-06	GCST90199747	Isovalerylcarnitine (C5) levels	4	21758968	C	T	0.0971297	-0.109659	0.0248106	8266	0.00235773	19.5303
rs140582732	8.56415e-06	GCST90199747	Isovalerylcarnitine (C5) levels	5	32296830	T	C	0.0176835	-0.251108	0.0564215	8266	0.00239055	19.8028
rs7707728	2.33385e-07	GCST90199747	Isovalerylcarnitine (C5) levels	5	123969205	T	C	0.118087	0.120653	0.0233346	8266	0.00322387	26.7282
rs273900	1.88579e-32	GCST90199747	Isovalerylcarnitine (C5) levels	5	132358913	A	G	0.619835	-0.179927	0.0151695	8266	0.016735	140.652
rs12112191	8.69937e-06	GCST90199747	Isovalerylcarnitine (C5) levels	7	97938592	G	A	0.882684	0.103069	0.0231762	8266	0.00238692	19.7727
rs80329585	1.26699e-06	GCST90199747	Isovalerylcarnitine (C5) levels	8	33912188	C	A	0.0109803	-0.344646	0.0711364	8266	0.00283163	23.467
rs62525488	3.20756e-06	GCST90199747	Isovalerylcarnitine (C5) levels	8	103273961	G	A	0.032477	0.193812	0.0416167	8266	0.00261693	21.6831
rs55665473	5.3303e-06	GCST90199747	Isovalerylcarnitine (C5) levels	10	45526557	A	G	0.244574	-0.078315	0.017207	8266	0.00249975	20.7097
rs1171616	2.26014e-08	GCST90199747	Isovalerylcarnitine (C5) levels	10	59708831	T	G	0.769846	0.100664	0.0180052	8266	0.00376719	31.2498
rs117793326	9.32362e-06	GCST90199747	Isovalerylcarnitine (C5) levels	11	21075797	G	A	0.0135398	0.28387	0.0640458	8266	0.002371	19.6405
rs34708625	8.76453e-10	GCST90199747	Isovalerylcarnitine (C5) levels	12	120742216	C	T	0.264806	0.103185	0.0168317	8266	0.00452597	37.5727
rs117747447	7.48766e-06	GCST90199747	Isovalerylcarnitine (C5) levels	13	22547750	C	G	0.0234565	-0.219365	0.0489727	8266	0.00242147	20.0596
rs192431765	8.82786e-08	GCST90199747	Isovalerylcarnitine (C5) levels	13	98287262	C	G	0.00793457	0.450003	0.0841232	8266	0.00344987	28.6084
rs2289329	2.93331e-29	GCST90199747	Isovalerylcarnitine (C5) levels	15	40412960	C	T	0.383907	-0.170244	0.0151609	8266	0.0150253	126.063
rs1801591	5.69286e-06	GCST90199747	Isovalerylcarnitine (C5) levels	15	76286421	A	G	0.0865117	0.119356	0.0263045	8266	0.00248458	20.5837
rs117855554	7.63899e-06	GCST90199747	Isovalerylcarnitine (C5) levels	16	81257296	T	G	0.0409598	-0.166004	0.0370955	8266	0.00241684	20.0212
rs149719179	6.81232e-06	GCST90199747	Isovalerylcarnitine (C5) levels	17	6289906	C	A	0.0155635	0.271385	0.0603149	8266	0.00244323	20.2403
rs74759468	6.70226e-06	GCST90199747	Isovalerylcarnitine (C5) levels	17	41649396	T	C	0.0151974	0.274785	0.0610236	8266	0.00244698	20.2715
rs143854855	8.1255e-06	GCST90199747	Isovalerylcarnitine (C5) levels	17	53582635	T	A	0.0241886	-0.213795	0.0479163	8266	0.00240264	19.9032
rs11152173	7.49641e-06	GCST90199747	Isovalerylcarnitine (C5) levels	18	59711296	T	C	0.349001	-0.0713051	0.0159196	8266	0.00242119	20.0573
rs144720400	8.27235e-06	GCST90199747	Isovalerylcarnitine (C5) levels	19	19161106	T	C	0.00906767	0.343904	0.0771429	8266	0.00239852	19.8691
rs118170877	1.00169e-06	GCST90199747	Isovalerylcarnitine (C5) levels	21	18108343	G	A	0.0145525	0.304979	0.0623512	8266	0.00288602	23.9191
rs9976940	7.82582e-06	GCST90199747	Isovalerylcarnitine (C5) levels	21	23525820	G	C	0.0483262	-0.154638	0.0345954	8266	0.0024113	19.9752
rs1342862	7.03846e-06	GCST90199762	N6-carbamoylthreonyladenosine levels	1	72191375	T	C	0.941104	-0.135395	0.0301379	8176	0.00246245	20.1778
rs76557465	3.83761e-06	GCST90199762	N6-carbamoylthreonyladenosine levels	1	101305300	T	G	0.032727	-0.185051	0.0400543	8176	0.00260382	21.3392
rs7531202	7.98877e-06	GCST90199762	N6-carbamoylthreonyladenosine levels	1	110073852	C	A	0.56601	0.0637923	0.0142856	8176	0.00243299	19.9358
rs116582833	1.33047e-06	GCST90199762	N6-carbamoylthreonyladenosine levels	1	225768750	G	C	0.00785565	0.391272	0.0809225	8176	0.00285127	23.3729
rs62153182	3.88054e-07	GCST90199762	N6-carbamoylthreonyladenosine levels	2	73521718	G	C	0.171593	-0.0957719	0.0188723	8176	0.00313993	25.7466
rs143818540	3.53116e-06	GCST90199762	N6-carbamoylthreonyladenosine levels	2	195367334	C	A	0.0102341	0.329364	0.071026	8176	0.00262323	21.4987
rs13015567	7.97742e-06	GCST90199762	N6-carbamoylthreonyladenosine levels	2	211511130	G	A	0.490931	0.0650054	0.0145563	8176	0.00243331	19.9384
rs62191027	2.25777e-06	GCST90199762	N6-carbamoylthreonyladenosine levels	2	236291745	C	T	0.0679618	-0.132928	0.0281098	8176	0.00272766	22.3569
rs56845794	7.50195e-06	GCST90199762	N6-carbamoylthreonyladenosine levels	3	25039722	T	C	0.181796	0.082882	0.0185049	8176	0.00244761	20.0558
rs11712192	7.93966e-06	GCST90199762	N6-carbamoylthreonyladenosine levels	3	196127651	A	G	0.212052	-0.0774693	0.0173433	8176	0.00243442	19.9475
rs7654754	2.97468e-06	GCST90199762	N6-carbamoylthreonyladenosine levels	4	76488642	A	G	0.525055	0.0665448	0.0142416	8176	0.00266325	21.8275
rs45499402	8.91554e-06	GCST90199762	N6-carbamoylthreonyladenosine levels	4	88122482	C	G	0.109273	0.101185	0.0227796	8176	0.00240742	19.7258
rs150629	3.73356e-06	GCST90199762	N6-carbamoylthreonyladenosine levels	5	9607960	T	G	0.0459503	0.157804	0.0341147	8176	0.00261022	21.3918
rs13188284	5.72225e-06	GCST90199762	N6-carbamoylthreonyladenosine levels	5	178598309	A	G	0.0445904	0.158341	0.0349046	8176	0.00251067	20.5738
rs651578	9.51973e-11	GCST90199762	N6-carbamoylthreonyladenosine levels	6	25873655	C	T	0.23977	0.108058	0.0166901	8176	0.00510075	41.9073
rs200644655	4.25517e-06	GCST90199762	N6-carbamoylthreonyladenosine levels	7	20604987	A	T	0.00435423	0.497946	0.108284	8176	0.00257972	21.1412
rs7788070	8.53537e-06	GCST90199762	N6-carbamoylthreonyladenosine levels	7	32932226	C	T	0.897959	0.104794	0.0235424	8176	0.00241757	19.8091
rs9649366	6.55618e-06	GCST90199762	N6-carbamoylthreonyladenosine levels	7	79023530	G	A	0.0343094	0.179925	0.0399159	8176	0.00247898	20.3135
rs73202145	2.21095e-06	GCST90199762	N6-carbamoylthreonyladenosine levels	8	18877615	A	C	0.117526	0.108257	0.0228722	8176	0.00273254	22.397
rs10990704	3.01227e-06	GCST90199762	N6-carbamoylthreonyladenosine levels	9	103453753	G	A	0.197139	0.0834212	0.0178633	8176	0.00266031	21.8034
rs10508366	9.10971e-06	GCST90199762	N6-carbamoylthreonyladenosine levels	10	8735729	T	C	0.221501	0.0781722	0.0176171	8176	0.00240243	19.6847
rs72815298	9.78254e-06	GCST90199762	N6-carbamoylthreonyladenosine levels	10	29062506	A	G	0.0696069	0.125715	0.02843	8176	0.00238584	19.5485
rs79574620	8.10172e-06	GCST90199762	N6-carbamoylthreonyladenosine levels	10	120008647	T	C	0.040125	0.161211	0.0361259	8176	0.00242971	19.9088
rs72972215	3.30458e-06	GCST90199762	N6-carbamoylthreonyladenosine levels	11	101513013	G	A	0.0532973	-0.147051	0.0316176	8176	0.0026387	21.6258
rs145280738	4.44418e-06	GCST90199762	N6-carbamoylthreonyladenosine levels	12	120945339	T	C	0.0542645	0.144481	0.0314811	8176	0.00256959	21.0579
rs7203642	8.57202e-07	GCST90199762	N6-carbamoylthreonyladenosine levels	16	20355808	G	A	0.190269	-0.0894977	0.0181837	8176	0.00295416	24.2188
rs757002	7.2586e-06	GCST90199762	N6-carbamoylthreonyladenosine levels	16	20484951	G	A	0.0907253	-0.111239	0.0247971	8176	0.0024553	20.119
rs143392449	7.81472e-07	GCST90199762	N6-carbamoylthreonyladenosine levels	16	46761109	A	G	0.00873201	-0.377156	0.0763483	8176	0.00297583	24.397
rs189566296	4.6056e-06	GCST90199762	N6-carbamoylthreonyladenosine levels	17	78280329	G	A	0.0100712	0.32836	0.071663	8176	0.00256127	20.9896
rs145495104	5.11842e-06	GCST90199762	N6-carbamoylthreonyladenosine levels	18	54308987	A	C	0.0222906	-0.217764	0.0477565	8176	0.00253667	20.7874
rs385867	7.24667e-06	GCST90199762	N6-carbamoylthreonyladenosine levels	19	19734304	C	T	0.333481	0.0689645	0.0153722	8176	0.00245567	20.1221
rs147855120	2.98252e-06	GCST90199762	N6-carbamoylthreonyladenosine levels	21	24478117	G	C	0.0110222	0.318954	0.068269	8176	0.00266263	21.8224
rs61781291	2.6111e-10	GCST90199777	1-palmitoleoyl-GPC (16:1) levels	1	39936166	A	T	0.252328	0.110836	0.0175366	8227	0.00483199	39.9361
rs10864726	6.46384e-07	GCST90199777	1-palmitoleoyl-GPC (16:1) levels	1	230160406	T	C	0.602789	0.0777323	0.0156189	8227	0.00300162	24.7626
rs1260326	1.04676e-08	GCST90199777	1-palmitoleoyl-GPC (16:1) levels	2	27508073	C	T	0.587354	-0.0883864	0.0154441	8227	0.00396532	32.7446
rs2320542	4.4098e-06	GCST90199777	1-palmitoleoyl-GPC (16:1) levels	2	133031501	A	G	0.323762	0.0758154	0.0165137	8227	0.00255548	21.0727
rs113226732	7.16426e-06	GCST90199777	1-palmitoleoyl-GPC (16:1) levels	2	151955668	A	G	0.0330533	0.191814	0.0427321	8227	0.00244314	20.144
rs116021101	1.72085e-06	GCST90199777	1-palmitoleoyl-GPC (16:1) levels	2	163910082	C	T	0.0320967	0.205061	0.0428666	8227	0.00277383	22.8782
rs111352869	4.99125e-06	GCST90199777	1-palmitoleoyl-GPC (16:1) levels	2	166589504	T	C	0.0266029	0.216941	0.0475211	8227	0.0025268	20.8355
rs138076148	2.34609e-06	GCST90199777	1-palmitoleoyl-GPC (16:1) levels	3	66159130	A	G	0.0066781	-0.437637	0.0926988	8227	0.00270186	22.283
rs4419349	7.89599e-06	GCST90199777	1-palmitoleoyl-GPC (16:1) levels	3	146951426	C	T	0.0611869	0.142006	0.031783	8227	0.00242064	19.958
rs112203157	2.15151e-06	GCST90199777	1-palmitoleoyl-GPC (16:1) levels	4	29982419	C	T	0.0249422	0.230003	0.0485378	8227	0.00272196	22.4492
rs7707187	3.09246e-06	GCST90199777	1-palmitoleoyl-GPC (16:1) levels	5	23671161	C	T	0.857901	0.102457	0.021965	8227	0.00263774	21.7528
rs830869	7.77755e-06	GCST90199777	1-palmitoleoyl-GPC (16:1) levels	5	52622220	T	G	0.899611	-0.115235	0.0257727	8227	0.00242412	19.9868
rs17589076	7.09341e-06	GCST90199777	1-palmitoleoyl-GPC (16:1) levels	5	89957364	T	G	0.15445	-0.0954441	0.0212529	8227	0.00244544	20.163
rs17074783	5.86306e-06	GCST90199777	1-palmitoleoyl-GPC (16:1) levels	5	172429757	A	G	0.0401438	-0.174882	0.0385945	8227	0.00248952	20.5274
rs13205488	1.80385e-06	GCST90199777	1-palmitoleoyl-GPC (16:1) levels	6	92251137	G	A	0.311843	0.0790806	0.016564	8227	0.00276291	22.7879
rs72975534	5.45365e-06	GCST90199777	1-palmitoleoyl-GPC (16:1) levels	6	136175155	C	T	0.0122516	-0.308814	0.0679229	8227	0.00250628	20.666
rs6952939	9.61623e-08	GCST90199777	1-palmitoleoyl-GPC (16:1) levels	7	8557486	C	A	0.461464	0.0830276	0.0155662	8227	0.00344619	28.4429
rs76532772	7.04396e-06	GCST90199777	1-palmitoleoyl-GPC (16:1) levels	7	91562621	C	G	0.0787764	0.127085	0.0282891	8227	0.00244706	20.1764
rs4727713	1.2447e-06	GCST90199777	1-palmitoleoyl-GPC (16:1) levels	7	108575414	A	G	0.0749786	-0.138987	0.0286666	8227	0.00284915	23.5012
rs71547593	8.16608e-06	GCST90199777	1-palmitoleoyl-GPC (16:1) levels	7	158943170	A	G	0.0129174	0.299754	0.0671977	8227	0.00241285	19.8937
rs139757250	9.75112e-07	GCST90199777	1-palmitoleoyl-GPC (16:1) levels	8	26220810	C	A	0.0227245	0.251011	0.0512624	8227	0.00290591	23.9708
rs111939934	9.99971e-06	GCST90199777	1-palmitoleoyl-GPC (16:1) levels	8	68088077	C	A	0.0130615	-0.296912	0.0672176	8227	0.00236602	19.5067
rs144164029	1.89442e-06	GCST90199777	1-palmitoleoyl-GPC (16:1) levels	10	65312253	G	A	0.010381	-0.356124	0.0747474	8227	0.00275152	22.6937
rs1417000	8.22104e-06	GCST90199777	1-palmitoleoyl-GPC (16:1) levels	10	97860370	C	T	0.525061	-0.0717969	0.0161003	8227	0.00241131	19.881
rs603424	2.27166e-19	GCST90199777	1-palmitoleoyl-GPC (16:1) levels	10	100315722	A	G	0.175791	-0.178508	0.0198358	8227	0.0097481	80.9674
rs11237763	5.87942e-06	GCST90199777	1-palmitoleoyl-GPC (16:1) levels	11	79215262	G	A	0.0210469	0.238251	0.0525861	8227	0.00248888	20.5221
rs4149067	3.06767e-10	GCST90199777	1-palmitoleoyl-GPC (16:1) levels	12	21200977	G	C	0.191758	0.120346	0.0191167	8227	0.00479412	39.6216
rs56091905	9.88178e-06	GCST90199777	1-palmitoleoyl-GPC (16:1) levels	14	47842246	G	A	0.300859	-0.0733591	0.016598	8227	0.00236878	19.5295
rs141417733	6.09852e-06	GCST90199777	1-palmitoleoyl-GPC (16:1) levels	15	31194128	T	G	0.0117053	0.317099	0.070109	8227	0.0024804	20.452
rs55966046	2.92329e-06	GCST90199777	1-palmitoleoyl-GPC (16:1) levels	16	67432823	A	C	0.0771759	0.133656	0.0285825	8227	0.00265083	21.861
rs75883746	5.24036e-06	GCST90199777	1-palmitoleoyl-GPC (16:1) levels	17	20977178	G	A	0.0194039	-0.251581	0.0552328	8227	0.00251551	20.7423
rs12608251	2.85768e-06	GCST90199777	1-palmitoleoyl-GPC (16:1) levels	18	34782906	T	G	0.732138	0.0814709	0.0174054	8227	0.00265608	21.9044
rs2238675	1.23326e-06	GCST90199777	1-palmitoleoyl-GPC (16:1) levels	19	19225799	T	C	0.131257	-0.109997	0.0226789	8227	0.00285126	23.5186
rs4987246	8.88518e-06	GCST90199777	1-palmitoleoyl-GPC (16:1) levels	20	3677978	G	A	0.0318131	0.193683	0.0435961	8227	0.00239335	19.7325
rs73194667	3.61161e-07	GCST90199777	1-palmitoleoyl-GPC (16:1) levels	21	18347104	A	C	0.114872	-0.121304	0.0238396	8227	0.00313723	25.8849
rs17471689	1.15382e-06	GCST90199786	2-hydroxy-3-methylvalerate levels	1	17981561	A	G	0.34686	-0.0750737	0.0154364	8246	0.0028602	23.6471
rs10802092	1.19172e-17	GCST90199786	2-hydroxy-3-methylvalerate levels	1	119392884	T	A	0.593372	0.126041	0.0147352	8246	0.00879492	73.1486
rs975153	8.16899e-06	GCST90199786	2-hydroxy-3-methylvalerate levels	1	192784875	C	T	0.0162671	0.256336	0.0574653	8246	0.00240723	19.8931
rs115389355	5.06975e-06	GCST90199786	2-hydroxy-3-methylvalerate levels	3	9103482	A	G	0.022334	0.224452	0.0492015	8246	0.0025174	20.8058
rs146151859	3.6584e-06	GCST90199786	2-hydroxy-3-methylvalerate levels	3	21432877	C	A	0.00901889	-0.355384	0.0767585	8246	0.00259282	21.4308
rs12509730	9.66609e-06	GCST90199786	2-hydroxy-3-methylvalerate levels	4	53362032	A	C	0.0665932	-0.127766	0.0288768	8246	0.00236842	19.5716
rs150989997	5.25268e-06	GCST90199786	2-hydroxy-3-methylvalerate levels	6	32994994	A	G	0.0432379	0.16149	0.0354577	8246	0.0025092	20.7379
rs117334069	7.58779e-06	GCST90199786	2-hydroxy-3-methylvalerate levels	6	136658904	T	C	0.00914335	0.340209	0.0759989	8246	0.00242426	20.0342
rs145254519	3.01836e-06	GCST90199786	2-hydroxy-3-methylvalerate levels	7	87103034	A	G	0.0426213	-0.166556	0.0356684	8246	0.00263732	21.7996
rs112706990	7.47488e-06	GCST90199786	2-hydroxy-3-methylvalerate levels	7	141957006	A	G	0.0360377	0.172952	0.0386081	8246	0.0024277	20.0627
rs10809858	7.40761e-06	GCST90199786	2-hydroxy-3-methylvalerate levels	9	12908304	G	A	0.212891	0.079386	0.0177136	8246	0.00242982	20.0802
rs79797108	4.26818e-06	GCST90199786	2-hydroxy-3-methylvalerate levels	9	81363056	A	G	0.00522035	-0.461211	0.10031	8246	0.00255715	21.1352
rs9299181	2.13739e-06	GCST90199786	2-hydroxy-3-methylvalerate levels	9	110191155	A	G	0.523116	-0.0678977	0.0143245	8246	0.00271723	22.4619
rs112560636	7.16971e-06	GCST90199786	2-hydroxy-3-methylvalerate levels	10	102345065	T	C	0.0942073	0.111499	0.0248405	8246	0.00243735	20.1426
rs3802967	2.09148e-18	GCST90199786	2-hydroxy-3-methylvalerate levels	11	18322517	C	T	0.538856	-0.124544	0.01423	8246	0.009204	76.5827
rs10741744	2.08217e-07	GCST90199786	2-hydroxy-3-methylvalerate levels	11	18377191	C	A	0.828473	-0.101841	0.0196155	8246	0.00325826	26.9489
rs28411200	7.97658e-06	GCST90199786	2-hydroxy-3-methylvalerate levels	11	69321087	C	T	0.322914	-0.0686357	0.0153691	8246	0.00241274	19.9387
rs116949893	9.01825e-06	GCST90199786	2-hydroxy-3-methylvalerate levels	11	93747168	G	A	0.0140794	0.268886	0.0605672	8246	0.00238441	19.7041
rs2255531	8.21046e-08	GCST90199786	2-hydroxy-3-methylvalerate levels	12	120977112	A	G	0.347686	0.0815944	0.0152159	8246	0.00347512	28.7488
rs113265933	8.84297e-06	GCST90199786	2-hydroxy-3-methylvalerate levels	13	78380577	T	C	0.0303473	0.188535	0.0424276	8246	0.00238894	19.7416
rs72666007	3.15161e-06	GCST90199786	2-hydroxy-3-methylvalerate levels	14	28496526	G	A	0.0176485	0.257841	0.0553225	8246	0.00262733	21.7168
rs12147505	5.09563e-06	GCST90199786	2-hydroxy-3-methylvalerate levels	14	60194016	C	T	0.01156	-0.309789	0.0679241	8246	0.00251621	20.796
rs62002923	4.99545e-06	GCST90199786	2-hydroxy-3-methylvalerate levels	15	38460594	G	A	0.0177942	0.247818	0.0542867	8246	0.00252081	20.834
rs12904530	8.35978e-06	GCST90199786	2-hydroxy-3-methylvalerate levels	15	69957882	C	G	0.0258642	0.203891	0.045759	8246	0.0024019	19.849
rs12926840	3.43319e-06	GCST90199786	2-hydroxy-3-methylvalerate levels	16	17409877	T	A	0.199021	-0.0849248	0.0182908	8246	0.00260751	21.5525
rs1870620	9.69927e-06	GCST90199786	2-hydroxy-3-methylvalerate levels	17	79282448	G	A	0.0490483	0.147048	0.0332404	8246	0.00236763	19.565
rs4461192	8.09516e-06	GCST90199786	2-hydroxy-3-methylvalerate levels	19	36075331	A	G	0.333803	-0.0683594	0.0153181	8246	0.00240933	19.9105
rs6085741	5.2151e-07	GCST90199786	2-hydroxy-3-methylvalerate levels	20	764800	A	C	0.176644	0.0955951	0.0190496	8246	0.00304461	25.1764
rs143569937	9.15658e-06	GCST90199786	2-hydroxy-3-methylvalerate levels	21	37858539	T	G	0.0147864	-0.262925	0.0592682	8246	0.0023809	19.675
rs2252210	7.96164e-07	GCST90199786	2-hydroxy-3-methylvalerate levels	21	38441734	T	G	0.479614	0.0718899	0.0145635	8246	0.00294632	24.3612
rs79068455	6.04971e-06	GCST90199826	N6-acetyllysine levels	1	101925871	A	G	0.0145879	0.286691	0.063362	8242	0.00247777	20.4675
rs11265493	2.65281e-06	GCST90199826	N6-acetyllysine levels	1	160834012	G	A	0.610872	0.0742496	0.0158112	8242	0.00266849	22.0472
rs142410534	3.09004e-06	GCST90199826	N6-acetyllysine levels	3	192969310	T	C	0.0329075	0.198034	0.0424534	8242	0.00263316	21.7545
rs13146163	3.80745e-07	GCST90199826	N6-acetyllysine levels	4	76490938	T	G	0.524246	0.0770139	0.0151652	8242	0.00311927	25.7832
rs4696423	5.54769e-06	GCST90199826	N6-acetyllysine levels	4	153119558	G	C	0.096229	0.118942	0.0261817	8242	0.00249779	20.6333
rs4724828	9.83543e-06	GCST90199826	N6-acetyllysine levels	7	1258812	T	C	0.886496	0.105919	0.0239595	8242	0.00236554	19.5383
rs117338476	4.86705e-06	GCST90199826	N6-acetyllysine levels	7	22149648	T	C	0.0126321	0.311769	0.0682142	8242	0.00252804	20.8839
rs117899631	5.51363e-07	GCST90199826	N6-acetyllysine levels	8	8913066	A	C	0.00505051	0.536448	0.107129	8242	0.00303312	25.0689
rs17698603	6.85245e-07	GCST90199826	N6-acetyllysine levels	8	96082595	G	A	0.0387371	-0.194504	0.039171	8242	0.00298262	24.6503
rs75314121	4.06395e-06	GCST90199826	N6-acetyllysine levels	10	88930049	A	G	0.0494371	-0.161282	0.0349997	8242	0.00256976	21.2294
rs12573737	5.83562e-06	GCST90199826	N6-acetyllysine levels	10	126513067	A	G	0.115356	0.10921	0.0240962	8242	0.00248607	20.5363
rs79099014	2.24752e-06	GCST90199826	N6-acetyllysine levels	12	11929686	T	C	0.0216809	0.247468	0.052321	8242	0.00270692	22.3656
rs1171067	5.18761e-06	GCST90199826	N6-acetyllysine levels	13	35888010	A	C	0.866803	0.106137	0.0232908	8242	0.00251327	20.7615
rs7141598	6.57718e-06	GCST90199826	N6-acetyllysine levels	14	61403662	G	A	0.0127644	0.304537	0.0675708	8242	0.00245844	20.3075
rs7173135	9.74558e-06	GCST90199826	N6-acetyllysine levels	15	59016939	G	T	0.359606	-0.0705154	0.0159438	8242	0.00236768	19.5559
rs145492909	1.23003e-06	GCST90199826	N6-acetyllysine levels	15	69472229	T	C	0.00810142	0.414954	0.0855445	8242	0.00284672	23.524
rs117639986	3.8151e-06	GCST90199826	N6-acetyllysine levels	16	83783032	G	C	0.0587126	0.149144	0.0322737	8242	0.00258439	21.3505
rs13894	4.46405e-107	GCST90199826	N6-acetyllysine levels	17	7626584	A	G	0.073424	-0.619273	0.0281742	8242	0.0553719	483.01
rs1050541	1.55924e-17	GCST90199826	N6-acetyllysine levels	17	7657517	G	T	0.544061	0.135591	0.0159095	8242	0.00873586	72.6178
rs7534454	1.05403e-06	GCST90199852	5alpha-androstan-3beta,17alpha-diol disulfate levels	1	99335409	T	C	0.225797	0.0942532	0.0193091	7103	0.00334327	23.8202
rs930801	9.11833e-06	GCST90199852	5alpha-androstan-3beta,17alpha-diol disulfate levels	2	13918919	T	C	0.484545	-0.0743698	0.0167609	7103	0.00276411	19.6823
rs55777752	7.63039e-06	GCST90199852	5alpha-androstan-3beta,17alpha-diol disulfate levels	2	106127238	C	T	0.0221908	0.243921	0.0545038	7103	0.00281177	20.0227
rs2196661	3.11212e-06	GCST90199852	5alpha-androstan-3beta,17alpha-diol disulfate levels	2	224061127	C	T	0.359779	-0.0786394	0.0168636	7103	0.00305218	21.7399
rs183011860	6.3948e-06	GCST90199852	5alpha-androstan-3beta,17alpha-diol disulfate levels	2	236218401	C	T	0.0116641	0.337985	0.0748931	7103	0.00285908	20.3605
rs73029439	7.5504e-07	GCST90199852	5alpha-androstan-3beta,17alpha-diol disulfate levels	3	8336873	C	T	0.23951	-0.0941494	0.019033	7103	0.00343309	24.4624
rs1488193	6.12784e-06	GCST90199852	5alpha-androstan-3beta,17alpha-diol disulfate levels	3	112962738	G	A	0.936848	0.147093	0.0325288	7103	0.0028705	20.4421
rs61661577	8.27768e-07	GCST90199852	5alpha-androstan-3beta,17alpha-diol disulfate levels	4	16982377	G	C	0.061703	-0.165668	0.0336128	7103	0.00340834	24.2854
rs2123886	1.24248e-06	GCST90199852	5alpha-androstan-3beta,17alpha-diol disulfate levels	4	68463169	C	A	0.29572	-0.0886081	0.0182745	7103	0.00329897	23.5036
rs254477	3.78491e-06	GCST90199852	5alpha-androstan-3beta,17alpha-diol disulfate levels	5	53160123	G	T	0.105356	0.122175	0.0264285	7103	0.00299967	21.3647
rs1877216	7.66992e-08	GCST90199852	5alpha-androstan-3beta,17alpha-diol disulfate levels	5	91189868	T	G	0.188262	-0.110004	0.020467	7103	0.00405046	28.8793
rs113847326	4.14822e-06	GCST90199852	5alpha-androstan-3beta,17alpha-diol disulfate levels	7	47741739	A	G	0.0407831	0.188477	0.0409393	7103	0.00297509	21.1892
rs148982377	6.79008e-15	GCST90199852	5alpha-androstan-3beta,17alpha-diol disulfate levels	7	99477415	C	T	0.0302966	-0.361228	0.0463807	7103	0.00846746	60.6409
rs72671019	9.44779e-06	GCST90199852	5alpha-androstan-3beta,17alpha-diol disulfate levels	8	109976141	T	C	0.0360164	-0.190617	0.043034	7103	0.00275461	19.6145
rs143138983	5.02179e-06	GCST90199852	5alpha-androstan-3beta,17alpha-diol disulfate levels	9	96686834	T	C	0.0198587	-0.26382	0.0578062	7103	0.00292384	20.823
rs151227875	5.21358e-11	GCST90199852	5alpha-androstan-3beta,17alpha-diol disulfate levels	10	5255358	G	C	0.147737	-0.149463	0.0227676	7103	0.00603065	43.0835
rs10999673	5.04331e-06	GCST90199852	5alpha-androstan-3beta,17alpha-diol disulfate levels	10	71093556	T	C	0.187332	0.0968217	0.021219	7103	0.00292269	20.8148
rs177863	7.40213e-06	GCST90199852	5alpha-androstan-3beta,17alpha-diol disulfate levels	14	37650645	A	C	0.325321	0.0768028	0.0171367	7103	0.00281989	20.0806
rs3803511	4.60371e-06	GCST90199852	5alpha-androstan-3beta,17alpha-diol disulfate levels	15	85752556	A	G	0.279229	0.0822718	0.0179551	7103	0.00294715	20.9896
rs117764708	6.94901e-06	GCST90199852	5alpha-androstan-3beta,17alpha-diol disulfate levels	16	62132082	C	A	0.0330047	-0.203281	0.0452213	7103	0.00283682	20.2016
rs140912942	5.38016e-06	GCST90199852	5alpha-androstan-3beta,17alpha-diol disulfate levels	17	7411077	T	C	0.0135615	-0.31422	0.0690685	7103	0.00290537	20.6912
rs1914253	1.43915e-06	GCST90199852	5alpha-androstan-3beta,17alpha-diol disulfate levels	18	44185186	T	C	0.0948373	-0.133474	0.0276945	7103	0.00325947	23.2212
rs10426201	3.25924e-16	GCST90199852	5alpha-androstan-3beta,17alpha-diol disulfate levels	19	47881492	A	G	0.835448	0.176639	0.0216381	7103	0.00929475	66.6212
rs1205320	2.31029e-06	GCST90199852	5alpha-androstan-3beta,17alpha-diol disulfate levels	19	54332304	C	G	0.421759	-0.0796806	0.0168665	7103	0.00313221	22.3117
rs61263523	6.49616e-06	GCST90199852	5alpha-androstan-3beta,17alpha-diol disulfate levels	22	18005133	G	C	0.0260026	-0.227391	0.0504241	7103	0.00285487	20.3305
rs77692382	5.0872e-13	GCST90199910	1-(1-enyl-stearoyl)-GPE (p-18:0) levels	1	39941043	T	C	0.249388	0.129581	0.0179402	8249	0.00628476	52.1582
rs2490407	2.99315e-07	GCST90199910	1-(1-enyl-stearoyl)-GPE (p-18:0) levels	1	187437400	T	C	0.200037	-0.0991046	0.0193417	8249	0.00317261	26.2478
rs6846205	4.18735e-06	GCST90199910	1-(1-enyl-stearoyl)-GPE (p-18:0) levels	4	47542379	G	A	0.719799	0.0804004	0.0174713	8249	0.00256066	21.1719
rs111296862	5.66829e-06	GCST90199910	1-(1-enyl-stearoyl)-GPE (p-18:0) levels	5	20037130	A	G	0.0186939	-0.258863	0.0570384	8249	0.0024907	20.5921
rs2196639	5.1352e-06	GCST90199910	1-(1-enyl-stearoyl)-GPE (p-18:0) levels	5	106652633	C	G	0.91033	0.124477	0.0273024	8249	0.00251352	20.7812
rs1468295	5.5308e-06	GCST90199910	1-(1-enyl-stearoyl)-GPE (p-18:0) levels	5	137053906	A	T	0.822235	-0.0929387	0.020455	8249	0.00249636	20.639
rs2540682	1.75403e-06	GCST90199910	1-(1-enyl-stearoyl)-GPE (p-18:0) levels	7	36237361	A	T	0.181222	0.0951163	0.0198993	8249	0.00276205	22.8417
rs28601761	7.52333e-06	GCST90199910	1-(1-enyl-stearoyl)-GPE (p-18:0) levels	8	125487789	G	C	0.42293	-0.0700892	0.0156508	8249	0.00242534	20.0504
rs146206211	2.05274e-06	GCST90199910	1-(1-enyl-stearoyl)-GPE (p-18:0) levels	8	143769445	C	T	0.130859	-0.109413	0.0230433	8249	0.0027256	22.5394
rs10809965	7.57117e-06	GCST90199910	1-(1-enyl-stearoyl)-GPE (p-18:0) levels	9	13530095	T	C	0.0477032	0.160233	0.0357906	8249	0.00242388	20.0383
rs13301187	8.78878e-06	GCST90199910	1-(1-enyl-stearoyl)-GPE (p-18:0) levels	9	75453136	A	C	0.179266	0.089709	0.020182	8249	0.00238948	19.7532
rs117803155	5.94041e-06	GCST90199910	1-(1-enyl-stearoyl)-GPE (p-18:0) levels	9	133649021	A	G	0.0128018	0.313305	0.0691851	8249	0.00247988	20.5024
rs11251446	7.83409e-06	GCST90199910	1-(1-enyl-stearoyl)-GPE (p-18:0) levels	10	2713043	G	A	0.0457328	-0.165403	0.0370058	8249	0.00241599	19.9729
rs181908620	3.95718e-06	GCST90199910	1-(1-enyl-stearoyl)-GPE (p-18:0) levels	11	44401121	A	G	0.0327949	-0.197524	0.0428132	8249	0.00257374	21.2804
rs174560	8.16011e-14	GCST90199910	1-(1-enyl-stearoyl)-GPE (p-18:0) levels	11	61814292	C	T	0.307781	-0.124804	0.0167125	8249	0.00671501	55.7531
rs9554177	5.0291e-06	GCST90199910	1-(1-enyl-stearoyl)-GPE (p-18:0) levels	13	27856844	A	G	0.401154	0.0718881	0.0157526	8249	0.00251833	20.8211
rs56274401	5.92116e-06	GCST90199910	1-(1-enyl-stearoyl)-GPE (p-18:0) levels	13	70540301	C	A	0.0223989	0.23731	0.0523957	8249	0.00248062	20.5086
rs573615	3.9479e-06	GCST90199910	1-(1-enyl-stearoyl)-GPE (p-18:0) levels	15	43322083	T	C	0.319556	0.0762448	0.0165243	8249	0.00257427	21.2848
rs55943228	3.3946e-06	GCST90199910	1-(1-enyl-stearoyl)-GPE (p-18:0) levels	15	91756057	C	A	0.0244836	0.229466	0.0493967	8249	0.00260919	21.5742
rs189545437	6.86808e-06	GCST90199910	1-(1-enyl-stearoyl)-GPE (p-18:0) levels	16	69151063	G	A	0.00169965	-0.844663	0.187797	8249	0.00244638	20.2248
rs17886492	8.97939e-06	GCST90199910	1-(1-enyl-stearoyl)-GPE (p-18:0) levels	17	31315071	A	G	0.0636077	0.14067	0.0316796	8249	0.00238454	19.7123
rs12954877	2.25075e-07	GCST90199910	1-(1-enyl-stearoyl)-GPE (p-18:0) levels	18	50295874	T	C	0.137254	-0.116231	0.0224499	8249	0.00323895	26.7985
rs7412	3.61376e-06	GCST90199910	1-(1-enyl-stearoyl)-GPE (p-18:0) levels	19	44908822	T	C	0.0837277	0.129306	0.0279132	8249	0.00259471	21.4542
rs76668835	9.04677e-06	GCST90199910	1-(1-enyl-stearoyl)-GPE (p-18:0) levels	20	59196746	T	C	0.0446158	0.16651	0.0375124	8249	0.00238283	19.6982
rs80319729	2.51715e-06	GCST90199910	1-(1-enyl-stearoyl)-GPE (p-18:0) levels	21	22322958	T	C	0.0733293	-0.140133	0.0297728	8249	0.0026784	22.1481
rs6662518	5.29669e-06	GCST90199924	N-methyltaurine levels	1	175316151	T	C	0.149715	0.122299	0.0268631	5440	0.00379562	20.7192
rs6671682	9.24296e-06	GCST90199924	N-methyltaurine levels	1	227692574	T	C	0.0800295	-0.155	0.0349559	5440	0.00360128	19.6545
rs10179520	8.66861e-06	GCST90199924	N-methyltaurine levels	2	45863921	A	G	0.450826	0.0855126	0.0192251	5440	0.00362366	19.7771
rs12474137	4.48026e-07	GCST90199924	N-methyltaurine levels	2	66080593	G	A	0.349581	-0.100284	0.0198686	5440	0.00466123	25.4665
rs1898707	6.3205e-07	GCST90199924	N-methyltaurine levels	2	118809860	A	G	0.839447	-0.130077	0.0261138	5440	0.00454031	24.8028
rs60185985	7.20775e-06	GCST90199924	N-methyltaurine levels	2	240750991	A	G	0.076838	-0.156585	0.0348939	5440	0.00368806	20.1299
rs11719691	6.94625e-06	GCST90199924	N-methyltaurine levels	3	166593340	G	T	0.077951	-0.159553	0.0354932	5440	0.00370093	20.2004
rs286018	2.72923e-06	GCST90199924	N-methyltaurine levels	5	56419740	G	C	0.6706	0.0950278	0.0202609	5440	0.00402747	21.9899
rs879815	6.95211e-07	GCST90199924	N-methyltaurine levels	5	174750559	A	G	0.206534	0.115722	0.0233184	5440	0.00450686	24.6192
rs10279978	4.94191e-06	GCST90199924	N-methyltaurine levels	7	5279756	A	G	0.318308	-0.0942161	0.0206287	5440	0.00381984	20.852
rs148197771	9.0086e-06	GCST90199924	N-methyltaurine levels	7	47820504	A	C	0.00703313	0.506161	0.114008	5440	0.00361025	19.7037
rs191630977	5.25109e-06	GCST90199924	N-methyltaurine levels	7	75894132	A	G	0.0196515	0.314923	0.0691455	5440	0.00379865	20.7358
rs1375791	1.83699e-06	GCST90199924	N-methyltaurine levels	8	83020759	G	A	0.793959	-0.11378	0.0238503	5440	0.00416612	22.7502
rs113281912	2.18556e-06	GCST90199924	N-methyltaurine levels	9	70583398	A	T	0.0265291	-0.277871	0.0586787	5440	0.00410525	22.4164
rs7022505	2.86207e-06	GCST90199924	N-methyltaurine levels	9	118450871	T	C	0.0985422	0.151638	0.032398	5440	0.00401084	21.8988
rs143462072	6.80799e-07	GCST90199924	N-methyltaurine levels	10	121074081	A	G	0.00926956	0.494545	0.0995709	5440	0.00451422	24.6597
rs1946084	3.92722e-06	GCST90199924	N-methyltaurine levels	11	126756308	G	A	0.603235	-0.090111	0.0195248	5440	0.0039002	21.2923
rs139554333	6.80808e-06	GCST90199924	N-methyltaurine levels	12	17187711	G	A	0.048441	0.200713	0.0446068	5440	0.00370797	20.239
rs138220800	9.39764e-06	GCST90199924	N-methyltaurine levels	13	68441638	A	G	0.0100554	0.423086	0.0954922	5440	0.00359549	19.6228
rs117836792	5.25966e-06	GCST90199924	N-methyltaurine levels	14	70714740	G	C	0.0237613	-0.284374	0.0624427	5440	0.00379809	20.7327
rs138082641	4.38796e-06	GCST90199924	N-methyltaurine levels	14	89800457	A	G	0.00442478	-0.656951	0.143061	5440	0.0038614	21.0797
rs11070219	4.8968e-06	GCST90199924	N-methyltaurine levels	15	39533395	T	C	0.557787	0.088027	0.0192655	5440	0.00382304	20.8695
rs8043403	2.03324e-06	GCST90199924	N-methyltaurine levels	15	62130745	G	C	0.15748	0.125215	0.0263605	5440	0.00413056	22.5552
rs112909685	5.31992e-06	GCST90199924	N-methyltaurine levels	16	67688941	A	G	0.0158292	-0.345967	0.0760074	5440	0.00379409	20.7108
rs11656324	2.45087e-06	GCST90199924	N-methyltaurine levels	17	33970264	C	G	0.267599	0.105057	0.0222949	5440	0.0040651	22.1962
rs139132726	1.27754e-06	GCST90199924	N-methyltaurine levels	17	57566488	T	C	0.00723428	-0.544965	0.112521	5440	0.00429341	23.4482
rs1284407	6.64083e-06	GCST90199924	N-methyltaurine levels	18	13547423	A	G	0.380312	0.0902191	0.0200269	5440	0.00371667	20.2866
rs73016721	6.10594e-07	GCST90199924	N-methyltaurine levels	19	16305846	T	A	0.266854	-0.107849	0.0216224	5440	0.00455244	24.8694
rs115343247	2.89701e-07	GCST90199924	N-methyltaurine levels	20	39620206	C	T	0.0201695	0.344135	0.0670826	5440	0.00481441	26.3074
rs2284011	1.26668e-06	GCST90199924	N-methyltaurine levels	22	36685763	T	C	0.121942	-0.142643	0.0294418	5440	0.00429639	23.4646
rs11577971	5.18343e-06	GCST90199932	Mannonate levels	1	6542940	T	C	0.0486675	-0.158566	0.0347944	8166	0.00253682	20.7632
rs80178342	2.62686e-06	GCST90199932	Mannonate levels	1	55179298	C	T	0.0409856	-0.173649	0.0369622	8166	0.00269555	22.0659
rs12141660	1.66113e-07	GCST90199932	Mannonate levels	1	72729877	T	C	0.306107	-0.08283	0.0158262	8166	0.00334317	27.3852
rs1260326	1.80524e-45	GCST90199932	Mannonate levels	2	27508073	C	T	0.587149	0.211453	0.0149412	8166	0.02394	200.24
rs1921903	8.94358e-06	GCST90199932	Mannonate levels	2	190787888	T	C	0.518056	-0.0655819	0.0147665	8166	0.00240966	19.72
rs4686471	1.91952e-07	GCST90199932	Mannonate levels	3	188023111	C	T	0.607914	0.0789608	0.0151645	8166	0.00330916	27.1057
rs113950720	6.56244e-06	GCST90199932	Mannonate levels	5	9132346	G	A	0.0328342	0.185686	0.0411958	8166	0.00248178	20.3117
rs12658815	5.07222e-08	GCST90199932	Mannonate levels	5	130944067	T	G	0.000490376	1.79988	0.330329	8166	0.0036225	29.6816
rs74959984	7.37323e-06	GCST90199932	Mannonate levels	6	98859557	C	T	0.0351146	-0.176461	0.0393657	8166	0.00245462	20.0889
rs148622151	5.23261e-06	GCST90199932	Mannonate levels	8	49766782	C	G	0.0202362	-0.234997	0.0515882	8166	0.00253462	20.7452
rs76645474	3.38338e-06	GCST90199932	Mannonate levels	8	122642090	C	G	0.0141299	-0.291488	0.0627388	8166	0.00263641	21.5806
rs3808945	2.39904e-06	GCST90199932	Mannonate levels	10	71963612	T	C	0.339654	-0.0734552	0.015574	8166	0.00271678	22.2402
rs10870254	8.66529e-06	GCST90199932	Mannonate levels	10	132106887	G	T	0.0135036	-0.282594	0.0635321	8166	0.00241701	19.7803
rs35646619	2.68315e-06	GCST90199932	Mannonate levels	11	111425044	G	A	0.349615	-0.0723918	0.0154232	8166	0.00269061	22.0254
rs544271348	5.08916e-06	GCST90199932	Mannonate levels	12	119882989	G	T	0.0386839	0.17413	0.0381774	8166	0.00254109	20.7983
rs77587732	1.44611e-06	GCST90199932	Mannonate levels	13	111575744	T	C	0.0438091	0.172631	0.0358264	8166	0.00283523	23.2127
rs118178329	7.79166e-06	GCST90199932	Mannonate levels	14	97543542	A	G	0.0111602	0.312992	0.0700075	8166	0.00244178	19.9835
rs34117505	4.76738e-06	GCST90199932	Mannonate levels	15	42633627	T	C	0.4663	0.0680865	0.014883	8166	0.00255635	20.9235
rs34945403	1.87879e-06	GCST90199932	Mannonate levels	15	58138564	G	A	0.060102	-0.149557	0.0313797	8166	0.00277396	22.7096
rs212447	5.94279e-06	GCST90199932	Mannonate levels	17	34446027	T	C	0.0457889	0.157755	0.0348368	8166	0.0025049	20.5014
rs73072354	8.49474e-06	GCST90199932	Mannonate levels	20	6034263	G	A	0.01195	0.298253	0.0669882	8166	0.00242165	19.8183
rs138718435	7.42491e-06	GCST90199932	Mannonate levels	20	47126335	A	C	0.0107971	0.316135	0.0705482	8166	0.002453	20.0755
rs78802404	8.73476e-06	GCST90199932	Mannonate levels	21	41817942	A	T	0.0126318	0.290149	0.0652557	8166	0.00241516	19.7651
rs141057220	6.97357e-06	GCST90199933	3b-hydroxy-5-cholenoic acid levels	1	94392007	C	G	0.0182891	-0.285565	0.0635366	6846	0.00294202	20.1946
rs139269864	3.18075e-06	GCST90199933	3b-hydroxy-5-cholenoic acid levels	1	102937219	C	T	0.0181552	0.29472	0.0632611	6846	0.00316034	21.698
rs140169462	5.0418e-06	GCST90199933	3b-hydroxy-5-cholenoic acid levels	1	224839249	A	G	0.0139763	-0.329846	0.0722864	6846	0.00303217	20.8153
rs146386881	6.09599e-06	GCST90199933	3b-hydroxy-5-cholenoic acid levels	2	44856107	G	A	0.0136906	0.329388	0.0728246	6846	0.00297938	20.4518
rs71418774	6.4889e-06	GCST90199933	3b-hydroxy-5-cholenoic acid levels	2	75415992	G	A	0.0290587	-0.228521	0.050672	6846	0.00296204	20.3324
rs1047891	1.45976e-07	GCST90199933	3b-hydroxy-5-cholenoic acid levels	2	210675783	A	C	0.30123	-0.0971496	0.0184781	6846	0.00402143	27.6338
rs9867730	5.29427e-06	GCST90199933	3b-hydroxy-5-cholenoic acid levels	3	46699809	G	A	0.74616	-0.0882162	0.0193763	6846	0.0030186	20.7218
rs59391743	7.70776e-06	GCST90199933	3b-hydroxy-5-cholenoic acid levels	3	71233089	A	G	0.0762625	0.142931	0.0319532	6846	0.0029142	20.0031
rs415424	4.74783e-07	GCST90199933	3b-hydroxy-5-cholenoic acid levels	3	191382125	T	C	0.0185811	0.316834	0.0629109	6846	0.00369121	25.3562
rs75183143	3.97246e-07	GCST90199933	3b-hydroxy-5-cholenoic acid levels	5	28848097	G	A	0.111168	0.136773	0.0269755	6846	0.00374108	25.7001
rs112185936	2.52503e-06	GCST90199933	3b-hydroxy-5-cholenoic acid levels	5	116704500	T	C	0.0158033	0.320659	0.0681369	6846	0.00322465	22.1409
rs6596847	9.35543e-06	GCST90199933	3b-hydroxy-5-cholenoic acid levels	6	1733739	C	G	0.978014	-0.256437	0.0578661	6846	0.00286043	19.633
rs58309968	7.58074e-06	GCST90199933	3b-hydroxy-5-cholenoic acid levels	6	91684725	G	A	0.0395699	0.194753	0.0435036	6846	0.00291885	20.0351
rs139037840	3.43415e-06	GCST90199933	3b-hydroxy-5-cholenoic acid levels	6	152953947	A	G	0.0114487	-0.369959	0.0796814	6846	0.003139	21.5509
rs66703493	9.59224e-06	GCST90199933	3b-hydroxy-5-cholenoic acid levels	7	101349782	T	C	0.304479	-0.0819125	0.0185064	6846	0.0028535	19.5853
rs10269381	5.15786e-06	GCST90199933	3b-hydroxy-5-cholenoic acid levels	7	117140329	C	T	0.0467001	0.182642	0.0400683	6846	0.00302584	20.7717
rs71517736	9.04464e-06	GCST90199933	3b-hydroxy-5-cholenoic acid levels	8	38815666	A	G	0.0462647	-0.180161	0.0405874	6846	0.00286982	19.6975
rs11996829	6.28576e-08	GCST90199933	3b-hydroxy-5-cholenoic acid levels	8	58418723	G	T	0.663862	0.0973939	0.018001	6846	0.00425775	29.2647
rs56251106	6.94493e-06	GCST90199933	3b-hydroxy-5-cholenoic acid levels	8	141364204	G	C	0.132297	-0.112278	0.0249763	6846	0.00294318	20.2026
rs533714004	1.21446e-06	GCST90199933	3b-hydroxy-5-cholenoic acid levels	10	55070179	T	C	0.00616107	0.52128	0.107408	6846	0.00342879	23.5473
rs72854528	6.89718e-06	GCST90199933	3b-hydroxy-5-cholenoic acid levels	10	128399162	A	G	0.0352597	0.207628	0.046172	6846	0.00294508	20.2156
rs1443120	1.45988e-07	GCST90199933	3b-hydroxy-5-cholenoic acid levels	11	110373504	G	C	0.11909	-0.137895	0.0262279	6846	0.00402145	27.634
rs10880350	5.32489e-06	GCST90199933	3b-hydroxy-5-cholenoic acid levels	12	42707560	A	C	0.366881	0.080212	0.017623	6846	0.00301696	20.7106
rs112850190	4.74373e-06	GCST90199933	3b-hydroxy-5-cholenoic acid levels	14	51305557	G	C	0.372536	0.0807827	0.0176543	6846	0.00304911	20.9319
rs10150720	9.56945e-07	GCST90199933	3b-hydroxy-5-cholenoic acid levels	14	82845599	C	T	0.709602	-0.09215	0.018805	6846	0.00349532	24.0059
rs17725497	2.75465e-06	GCST90199933	3b-hydroxy-5-cholenoic acid levels	14	91383597	T	A	0.0382306	-0.206353	0.0440143	6846	0.0032004	21.9739
rs6496346	9.84637e-06	GCST90199933	3b-hydroxy-5-cholenoic acid levels	15	86595992	A	G	0.667146	0.081502	0.0184372	6846	0.00284624	19.5353
rs74964075	9.41747e-06	GCST90199933	3b-hydroxy-5-cholenoic acid levels	17	41801052	G	A	0.084939	-0.135087	0.0304929	6846	0.00285857	19.6202
rs10426201	9.4696e-13	GCST90199933	3b-hydroxy-5-cholenoic acid levels	19	47881492	A	G	0.832017	-0.161326	0.0226011	6846	0.00738741	50.9357
rs4812787	4.16323e-06	GCST90199933	3b-hydroxy-5-cholenoic acid levels	20	44117096	C	T	0.53716	0.0795453	0.017281	6846	0.00308541	21.1819
rs11586867	2.49737e-06	GCST90199934	2-hydroxydecanoate levels	1	6912333	T	C	0.555451	0.0736624	0.0156451	8267	0.00267439	22.1631
rs518749	3.07894e-06	GCST90199934	2-hydroxydecanoate levels	1	33677227	T	C	0.303032	-0.0787467	0.0168786	8267	0.00262604	21.7614
rs12120031	5.38005e-06	GCST90199934	2-hydroxydecanoate levels	1	212590012	C	T	0.160952	0.0956825	0.0210319	8267	0.00249732	20.692
rs57860335	3.02885e-06	GCST90199934	2-hydroxydecanoate levels	2	201971560	C	T	0.444749	0.0738871	0.0158255	8267	0.00262985	21.793
rs116702646	5.48653e-06	GCST90199934	2-hydroxydecanoate levels	2	241815120	A	G	0.00926374	-0.362411	0.0797336	8267	0.0024928	20.6545
rs1466245	1.60325e-14	GCST90199934	2-hydroxydecanoate levels	3	15921104	C	T	0.947311	-0.262672	0.0342066	8267	0.00708228	58.9526
rs9790018	6.20433e-06	GCST90199934	2-hydroxydecanoate levels	3	153531129	G	A	0.415101	0.0734576	0.0162542	8267	0.00246447	20.4191
rs245802	9.50925e-06	GCST90199934	2-hydroxydecanoate levels	5	56438834	G	C	0.595664	-0.0710089	0.0160362	8267	0.00236617	19.6028
rs17515793	7.07252e-06	GCST90199934	2-hydroxydecanoate levels	5	153507700	T	C	0.362101	0.07271	0.0161884	8267	0.0024343	20.1686
rs6889988	1.23622e-06	GCST90199934	2-hydroxydecanoate levels	5	157486703	C	T	0.912631	-0.131613	0.0271381	8267	0.00283698	23.5144
rs140592966	8.13055e-07	GCST90199934	2-hydroxydecanoate levels	6	46220612	A	G	0.00685596	0.455346	0.0923208	8267	0.002934	24.3209
rs6912625	1.31084e-08	GCST90199934	2-hydroxydecanoate levels	6	111073399	C	T	0.268853	-0.100597	0.0176962	8267	0.00389375	32.3076
rs73071170	4.25679e-06	GCST90199934	2-hydroxydecanoate levels	7	17512465	G	T	0.0875517	0.126067	0.0274153	8267	0.00255129	21.1403
rs4727118	2.7341e-06	GCST90199934	2-hydroxydecanoate levels	7	86264226	T	C	0.611927	-0.0738758	0.0157523	8267	0.00265347	21.9893
rs75451527	7.04791e-06	GCST90199934	2-hydroxydecanoate levels	7	124468859	A	G	0.0262202	-0.215525	0.0479773	8267	0.0024351	20.1752
rs77035933	1.243e-06	GCST90199934	2-hydroxydecanoate levels	8	64252197	A	G	0.0151534	0.304982	0.0629004	8267	0.0028357	23.5037
rs2779500	7.82941e-06	GCST90199934	2-hydroxydecanoate levels	9	14846038	G	C	0.61269	-0.0736362	0.0164742	8267	0.00241089	19.9742
rs9534967	8.73129e-07	GCST90199934	2-hydroxydecanoate levels	13	48151016	A	G	0.485553	-0.0781019	0.0158799	8267	0.0029175	24.1837
rs149328022	8.2404e-06	GCST90199934	2-hydroxydecanoate levels	17	9866811	C	T	0.0251153	0.221865	0.0497584	8267	0.00239913	19.8765
rs147852900	2.78293e-06	GCST90199934	2-hydroxydecanoate levels	20	1074006	T	C	0.0433143	0.177746	0.0379295	8267	0.00264939	21.9553
rs180855603	7.47513e-06	GCST90199995	Sphingomyelin (d18:1/20:2, d18:2/20:1, d16:1/22:2) levels	2	4112063	A	G	0.0108844	0.30509	0.068105	8124	0.00246409	20.0628
rs148904503	3.12448e-06	GCST90199995	Sphingomyelin (d18:1/20:2, d18:2/20:1, d16:1/22:2) levels	2	18964228	T	C	0.0189553	0.241374	0.0517697	8124	0.0026687	21.7332
rs75028074	9.09436e-06	GCST90199995	Sphingomyelin (d18:1/20:2, d18:2/20:1, d16:1/22:2) levels	2	75303719	A	G	0.0318098	-0.178694	0.0402677	8124	0.00241816	19.6879
rs1554600	6.70415e-06	GCST90199995	Sphingomyelin (d18:1/20:2, d18:2/20:1, d16:1/22:2) levels	3	61172101	C	G	0.0220262	0.217804	0.0483701	8124	0.00248958	20.2708
rs113976840	4.39596e-06	GCST90199995	Sphingomyelin (d18:1/20:2, d18:2/20:1, d16:1/22:2) levels	3	111703216	A	G	0.0152766	-0.263963	0.0574866	8124	0.00258855	21.0788
rs458862	5.39098e-06	GCST90199995	Sphingomyelin (d18:1/20:2, d18:2/20:1, d16:1/22:2) levels	4	188624805	C	T	0.608615	-0.0662379	0.0145611	8124	0.00254068	20.688
rs142797821	2.46343e-06	GCST90199995	Sphingomyelin (d18:1/20:2, d18:2/20:1, d16:1/22:2) levels	5	150527663	T	G	0.00705882	-0.399363	0.0847701	8124	0.00272455	22.1893
rs10947251	2.45054e-06	GCST90199995	Sphingomyelin (d18:1/20:2, d18:2/20:1, d16:1/22:2) levels	6	32294175	A	G	0.0429962	0.164097	0.0348239	8124	0.00272578	22.1993
rs12662965	6.6295e-06	GCST90199995	Sphingomyelin (d18:1/20:2, d18:2/20:1, d16:1/22:2) levels	6	110045998	A	G	0.107635	0.103939	0.0230707	8124	0.00249219	20.2922
rs11136603	9.79962e-06	GCST90199995	Sphingomyelin (d18:1/20:2, d18:2/20:1, d16:1/22:2) levels	8	3306692	G	T	0.337661	0.0682078	0.0154262	8124	0.00240069	19.5453
rs2552212	1.24409e-06	GCST90199995	Sphingomyelin (d18:1/20:2, d18:2/20:1, d16:1/22:2) levels	8	6136577	C	G	0.726736	0.0798705	0.0164733	8124	0.00288527	23.502
rs111428438	2.24033e-06	GCST90199995	Sphingomyelin (d18:1/20:2, d18:2/20:1, d16:1/22:2) levels	8	127003310	T	C	0.0440644	-0.164755	0.0348287	8124	0.00274687	22.3715
rs55672367	8.298e-06	GCST90199995	Sphingomyelin (d18:1/20:2, d18:2/20:1, d16:1/22:2) levels	9	16983864	T	C	0.238924	-0.0749315	0.0168108	8124	0.00243962	19.863
rs1505614	9.80178e-06	GCST90199995	Sphingomyelin (d18:1/20:2, d18:2/20:1, d16:1/22:2) levels	9	78572750	T	C	0.32161	0.0670886	0.0151733	8124	0.00240062	19.5448
rs577846777	2.45996e-06	GCST90199995	Sphingomyelin (d18:1/20:2, d18:2/20:1, d16:1/22:2) levels	10	10199213	T	C	0.00970454	-0.341245	0.0724292	8124	0.0027249	22.1921
rs72853900	2.63745e-06	GCST90199995	Sphingomyelin (d18:1/20:2, d18:2/20:1, d16:1/22:2) levels	11	11635236	A	G	0.197021	-0.084268	0.01794	8124	0.00270852	22.0584
rs1535	9.83762e-37	GCST90199995	Sphingomyelin (d18:1/20:2, d18:2/20:1, d16:1/22:2) levels	11	61830500	G	A	0.342614	0.186621	0.0147409	8124	0.0193472	160.238
rs77913939	1.79048e-06	GCST90199995	Sphingomyelin (d18:1/20:2, d18:2/20:1, d16:1/22:2) levels	12	115565462	C	G	0.0158965	0.269394	0.0564089	8124	0.00279958	22.802
rs140182208	5.36024e-06	GCST90199995	Sphingomyelin (d18:1/20:2, d18:2/20:1, d16:1/22:2) levels	12	132686257	C	T	0.00309521	-0.580148	0.1275	8124	0.00254204	20.699
rs12590249	4.2349e-06	GCST90199995	Sphingomyelin (d18:1/20:2, d18:2/20:1, d16:1/22:2) levels	14	28498764	T	A	0.042174	-0.163286	0.0355007	8124	0.00259732	21.1503
rs7160525	8.8477e-20	GCST90199995	Sphingomyelin (d18:1/20:2, d18:2/20:1, d16:1/22:2) levels	14	63765502	A	G	0.163943	0.172281	0.0189273	8124	0.0100953	82.8305
rs72784204	5.8055e-06	GCST90199995	Sphingomyelin (d18:1/20:2, d18:2/20:1, d16:1/22:2) levels	16	26247666	C	A	0.0719411	-0.123318	0.0272024	8124	0.00252331	20.5462
rs78721618	8.81206e-06	GCST90199995	Sphingomyelin (d18:1/20:2, d18:2/20:1, d16:1/22:2) levels	16	84949975	C	T	0.0144195	-0.264994	0.0596237	8124	0.00242555	19.7482
rs3803757	7.41333e-06	GCST90199995	Sphingomyelin (d18:1/20:2, d18:2/20:1, d16:1/22:2) levels	17	57286246	A	C	0.128746	-0.0949647	0.0211906	8124	0.00246601	20.0785
rs4804286	1.06207e-10	GCST90199995	Sphingomyelin (d18:1/20:2, d18:2/20:1, d16:1/22:2) levels	19	8201555	C	G	0.223385	-0.113164	0.0175234	8124	0.00510724	41.6939
rs438568	2.01346e-08	GCST90199995	Sphingomyelin (d18:1/20:2, d18:2/20:1, d16:1/22:2) levels	20	12978039	G	A	0.614769	-0.0817072	0.0145624	8124	0.00386016	31.4737
rs76673557	5.17443e-07	GCST90199995	Sphingomyelin (d18:1/20:2, d18:2/20:1, d16:1/22:2) levels	20	17500452	T	C	0.0553898	0.156528	0.0311825	8124	0.00309206	25.1916
rs72639855	1.08722e-08	GCST90199999	4-methoxyphenol sulfate levels	1	15055645	C	T	0.0444429	-0.226148	0.0395604	7500	0.00433825	32.6699
rs11883630	2.25301e-06	GCST90199999	4-methoxyphenol sulfate levels	2	47350817	A	T	0.144042	0.107487	0.0227279	7500	0.0029733	22.3603
rs62254099	2.1688e-06	GCST90199999	4-methoxyphenol sulfate levels	3	5382991	G	C	0.0741335	-0.146061	0.0308338	7500	0.00298302	22.4336
rs11130012	3.78806e-06	GCST90199999	4-methoxyphenol sulfate levels	3	43781688	G	A	0.904494	-0.126749	0.027419	7500	0.00284112	21.3634
rs11737503	4.45812e-06	GCST90199999	4-methoxyphenol sulfate levels	4	157779724	A	G	0.511506	0.0747889	0.0162982	7500	0.00279973	21.0513
rs145188734	8.13559e-06	GCST90199999	4-methoxyphenol sulfate levels	5	88079306	C	A	0.0209449	0.250057	0.0560467	7500	0.00264707	19.9004
rs191799318	4.58188e-06	GCST90199999	4-methoxyphenol sulfate levels	5	141852562	A	G	0.00870847	0.396165	0.0864409	7500	0.00279279	20.999
rs1764142	5.04534e-06	GCST90199999	4-methoxyphenol sulfate levels	6	1011335	C	T	0.870108	0.10781	0.0236275	7500	0.00276833	20.8145
rs4732167	6.26019e-07	GCST90199999	4-methoxyphenol sulfate levels	7	136027616	T	C	0.958678	-0.19905	0.0399458	7500	0.00329978	24.8237
rs183725580	8.73903e-06	GCST90199999	4-methoxyphenol sulfate levels	8	107889988	C	G	0.0220105	0.242254	0.0544853	7500	0.00262893	19.7637
rs7908059	3.04532e-06	GCST90199999	4-methoxyphenol sulfate levels	10	122061478	G	A	0.168376	0.0991885	0.0212498	7500	0.00289662	21.782
rs61886401	6.69586e-06	GCST90199999	4-methoxyphenol sulfate levels	11	70658356	A	G	0.0658211	0.145034	0.0322074	7500	0.00269646	20.2727
rs75985920	9.83042e-06	GCST90199999	4-methoxyphenol sulfate levels	11	97457794	G	A	0.0764421	-0.132847	0.03005	7500	0.0025991	19.5388
rs11063105	7.17249e-06	GCST90199999	4-methoxyphenol sulfate levels	12	4360221	C	T	0.272229	0.0803782	0.0179076	7500	0.00267902	20.1412
rs6574914	6.59105e-06	GCST90199999	4-methoxyphenol sulfate levels	14	86891922	T	C	0.556667	-0.0738176	0.0163803	7500	0.00270048	20.303
rs143880550	8.97918e-07	GCST90199999	4-methoxyphenol sulfate levels	16	5410025	A	G	0.0190527	-0.288226	0.0586686	7500	0.00320773	24.129
rs16944868	2.02563e-07	GCST90199999	4-methoxyphenol sulfate levels	17	11493166	C	A	0.167319	0.112345	0.0216175	7500	0.00358818	27.0011
rs10163745	1.82635e-06	GCST90199999	4-methoxyphenol sulfate levels	18	61483368	T	C	0.343069	-0.0807504	0.0169226	7500	0.00302676	22.7635
rs56009618	1.78999e-06	GCST90199999	4-methoxyphenol sulfate levels	19	17399644	A	G	0.825769	-0.0996266	0.0208607	7500	0.00303189	22.8022
rs77010340	1.37895e-06	GCST90199999	4-methoxyphenol sulfate levels	20	50025189	C	T	0.0130806	0.337834	0.0699735	7500	0.00309835	23.3036
rs6662602	9.02332e-07	GCST90200012	3-hydroxyhexanoate levels	1	151942679	T	C	0.283911	-0.0824975	0.0167957	8268	0.00290951	24.1202
rs11587156	6.26121e-06	GCST90200012	3-hydroxyhexanoate levels	1	175786923	A	G	0.0280232	0.206455	0.0457024	8268	0.00246208	20.4018
rs1214071	7.51782e-06	GCST90200012	3-hydroxyhexanoate levels	2	123910798	A	G	0.453828	-0.0689985	0.0154067	8268	0.00241996	20.0519
rs2664260	1.12834e-06	GCST90200012	3-hydroxyhexanoate levels	2	190298980	G	A	0.591323	0.0743592	0.0152757	8268	0.00285775	23.6898
rs62324576	6.0647e-06	GCST90200012	3-hydroxyhexanoate levels	4	124603162	G	A	0.0648012	0.139826	0.0309068	8268	0.00246941	20.4627
rs9314051	8.24098e-06	GCST90200012	3-hydroxyhexanoate levels	5	165050300	A	C	0.697367	0.0730172	0.0163759	8268	0.00239881	19.8763
rs9342909	1.59206e-06	GCST90200012	3-hydroxyhexanoate levels	6	62519212	C	T	0.119547	-0.110492	0.0230224	8268	0.00277813	23.028
rs422751	3.00761e-06	GCST90200012	3-hydroxyhexanoate levels	6	89198154	A	G	0.828072	-0.0949814	0.0203373	8268	0.00263115	21.8065
rs149114036	8.63954e-06	GCST90200012	3-hydroxyhexanoate levels	6	158619833	T	C	0.0543253	-0.147126	0.0330717	8268	0.00238796	19.7861
rs13268678	5.84442e-06	GCST90200012	3-hydroxyhexanoate levels	8	1212927	T	C	0.237283	0.0800792	0.0176699	8268	0.00247795	20.5337
rs76086814	4.88718e-06	GCST90200012	3-hydroxyhexanoate levels	10	365988	A	G	0.0377061	-0.179995	0.0393898	8268	0.00251917	20.876
rs79483948	5.57755e-07	GCST90200012	3-hydroxyhexanoate levels	10	3066021	T	G	0.0521048	0.169152	0.0337946	8268	0.00302096	25.0469
rs1800692	8.06985e-06	GCST90200012	3-hydroxyhexanoate levels	12	6333180	G	A	0.583753	0.0694926	0.0155697	8268	0.00240365	19.9164
rs73442124	7.26706e-06	GCST90200012	3-hydroxyhexanoate levels	13	29713367	A	G	0.0255678	-0.214784	0.0478818	8268	0.00242777	20.1168
rs7500220	1.82551e-16	GCST90200012	3-hydroxyhexanoate levels	16	20489224	G	A	0.803359	0.155639	0.0189043	8268	0.00813147	67.7658
rs758434	7.60566e-06	GCST90200012	3-hydroxyhexanoate levels	17	11276623	A	C	0.970987	0.210907	0.0471196	8268	0.00241728	20.0297
rs117531849	9.87521e-06	GCST90200012	3-hydroxyhexanoate levels	18	77828176	C	A	0.0139279	0.283701	0.0641874	8268	0.0023572	19.5307
rs149712426	3.18553e-06	GCST90200012	3-hydroxyhexanoate levels	20	19209312	A	G	0.00715933	-0.412897	0.0886335	8268	0.00261787	21.6961
rs73238167	3.82179e-06	GCST90200012	3-hydroxyhexanoate levels	21	45392811	T	G	0.0205897	0.244466	0.052905	8268	0.00257586	21.3471
rs144788155	1.33322e-06	GCST90200028	1-stearoyl-2-oleoyl-gpc (18:0/18:1) levels	1	2378781	A	C	0.0174099	-0.283333	0.0586037	8257	0.00282289	23.3689
rs113951858	1.53168e-06	GCST90200028	1-stearoyl-2-oleoyl-gpc (18:0/18:1) levels	1	9387821	A	G	0.123869	-0.113785	0.0236704	8257	0.00279076	23.1022
rs1565787	6.86123e-06	GCST90200028	1-stearoyl-2-oleoyl-gpc (18:0/18:1) levels	1	33500511	C	A	0.788261	0.084431	0.018771	8257	0.00244424	20.2266
rs112957492	2.24598e-06	GCST90200028	1-stearoyl-2-oleoyl-gpc (18:0/18:1) levels	1	62651339	C	T	0.339903	-0.0751903	0.0158967	8257	0.00270217	22.3668
rs12748237	4.93157e-07	GCST90200028	1-stearoyl-2-oleoyl-gpc (18:0/18:1) levels	1	95106457	G	T	0.408404	0.0790184	0.0157127	8257	0.00305355	25.2842
rs16845737	7.86672e-06	GCST90200028	1-stearoyl-2-oleoyl-gpc (18:0/18:1) levels	2	133026611	G	A	0.119068	0.105365	0.0235781	8257	0.0024127	19.965
rs9872072	1.13814e-06	GCST90200028	1-stearoyl-2-oleoyl-gpc (18:0/18:1) levels	3	68635353	G	A	0.346365	0.07795	0.0160189	8257	0.00285957	23.6735
rs60534314	9.41026e-06	GCST90200028	1-stearoyl-2-oleoyl-gpc (18:0/18:1) levels	4	90218839	A	G	0.0968192	0.113223	0.0255564	8257	0.00237146	19.623
rs3846738	8.43889e-06	GCST90200028	1-stearoyl-2-oleoyl-gpc (18:0/18:1) levels	6	79410776	C	G	0.778279	-0.0829445	0.0186236	8257	0.00239653	19.8309
rs1733609	6.56794e-07	GCST90200028	1-stearoyl-2-oleoyl-gpc (18:0/18:1) levels	7	81907059	G	A	0.772347	0.093046	0.0187075	8257	0.00298705	24.732
rs12155488	6.84132e-06	GCST90200028	1-stearoyl-2-oleoyl-gpc (18:0/18:1) levels	7	97263795	A	G	0.395346	-0.0718039	0.0159615	8257	0.00244491	20.2322
rs7793697	2.47491e-06	GCST90200028	1-stearoyl-2-oleoyl-gpc (18:0/18:1) levels	7	112451582	G	T	0.163857	0.0968409	0.0205599	8257	0.00267971	22.1805
rs7781555	2.40418e-06	GCST90200028	1-stearoyl-2-oleoyl-gpc (18:0/18:1) levels	7	134707497	C	T	0.294921	-0.080061	0.0169761	8257	0.00268643	22.2362
rs13282385	3.25663e-06	GCST90200028	1-stearoyl-2-oleoyl-gpc (18:0/18:1) levels	8	1256920	A	G	0.815413	0.0927466	0.0199286	8257	0.00261627	21.654
rs58417870	6.67698e-06	GCST90200028	1-stearoyl-2-oleoyl-gpc (18:0/18:1) levels	8	35553520	G	A	0.0898623	-0.121111	0.0268913	8257	0.00245051	20.2786
rs2623844	1.87533e-06	GCST90200028	1-stearoyl-2-oleoyl-gpc (18:0/18:1) levels	8	67727598	G	A	0.112069	0.117559	0.024664	8257	0.00274391	22.7133
rs13265485	1.84985e-06	GCST90200028	1-stearoyl-2-oleoyl-gpc (18:0/18:1) levels	8	139106552	C	T	0.303483	0.0801002	0.0167954	8257	0.00274707	22.7395
rs16918355	6.59798e-06	GCST90200028	1-stearoyl-2-oleoyl-gpc (18:0/18:1) levels	9	32581987	C	T	0.0292582	0.203577	0.0451765	8257	0.00245326	20.3014
rs471924	1.33025e-06	GCST90200028	1-stearoyl-2-oleoyl-gpc (18:0/18:1) levels	9	90639530	A	G	0.398179	0.0769309	0.0159107	8257	0.0028234	23.3732
rs6480817	9.8156e-06	GCST90200028	1-stearoyl-2-oleoyl-gpc (18:0/18:1) levels	10	76427235	A	G	0.506637	-0.0676339	0.0152976	8257	0.00236175	19.5424
rs4751996	8.77282e-14	GCST90200028	1-stearoyl-2-oleoyl-gpc (18:0/18:1) levels	10	116638383	G	A	0.522319	0.113238	0.015183	8257	0.00669162	55.6114
rs112580612	2.63807e-06	GCST90200028	1-stearoyl-2-oleoyl-gpc (18:0/18:1) levels	11	23655888	G	A	0.0180002	-0.268448	0.0571512	8257	0.00266495	22.0579
rs57845861	4.06716e-06	GCST90200028	1-stearoyl-2-oleoyl-gpc (18:0/18:1) levels	12	47133368	A	C	0.065289	0.142451	0.0309143	8257	0.00256492	21.2279
rs75675930	9.91413e-06	GCST90200028	1-stearoyl-2-oleoyl-gpc (18:0/18:1) levels	12	71162277	T	A	0.0254051	0.21534	0.0487301	8257	0.00235943	19.5231
rs146351213	7.55532e-07	GCST90200028	1-stearoyl-2-oleoyl-gpc (18:0/18:1) levels	12	79505468	G	C	0.0188656	-0.281169	0.0568418	8257	0.00295455	24.4621
rs1953555	4.0772e-06	GCST90200028	1-stearoyl-2-oleoyl-gpc (18:0/18:1) levels	14	20201686	T	G	0.493499	0.0701842	0.0152329	8257	0.00256434	21.2231
rs11631791	7.16357e-06	GCST90200028	1-stearoyl-2-oleoyl-gpc (18:0/18:1) levels	15	46022017	C	T	0.442804	0.0700869	0.0156138	8257	0.00243431	20.1443
rs1532085	4.37199e-08	GCST90200028	1-stearoyl-2-oleoyl-gpc (18:0/18:1) levels	15	58391167	G	A	0.623468	-0.0865048	0.0157996	8257	0.00361736	29.9697
rs9673221	6.2854e-06	GCST90200028	1-stearoyl-2-oleoyl-gpc (18:0/18:1) levels	16	5270457	G	C	0.178502	-0.0902778	0.0199882	8257	0.00246445	20.3943
rs8075029	3.38792e-06	GCST90200028	1-stearoyl-2-oleoyl-gpc (18:0/18:1) levels	17	13492533	G	T	0.921076	0.135307	0.0291248	8257	0.00260711	21.5779
rs142009207	7.91392e-06	GCST90200028	1-stearoyl-2-oleoyl-gpc (18:0/18:1) levels	17	42394393	C	G	0.0763094	-0.127688	0.0285815	8257	0.00241135	19.9538
rs77960347	8.8024e-06	GCST90200028	1-stearoyl-2-oleoyl-gpc (18:0/18:1) levels	18	49583585	G	A	0.0141818	0.284909	0.0641011	8257	0.00238683	19.7504
rs62094353	2.68368e-06	GCST90200028	1-stearoyl-2-oleoyl-gpc (18:0/18:1) levels	18	75818187	G	C	0.10252	0.118562	0.0252601	8257	0.00266098	22.025
rs77881374	7.08306e-07	GCST90200028	1-stearoyl-2-oleoyl-gpc (18:0/18:1) levels	20	17531715	C	T	0.0302498	-0.220026	0.0443684	8257	0.00296952	24.5864
rs62163128	5.78058e-06	GCST90200053	Sphingomyelin (d18:1/21:0, d17:1/22:0, d16:1/23:0) levels	2	85731522	C	T	0.0767333	-0.123019	0.027131	8242	0.00248827	20.5545
rs34946590	2.10331e-06	GCST90200053	Sphingomyelin (d18:1/21:0, d17:1/22:0, d16:1/23:0) levels	5	36243684	C	T	0.964765	0.185081	0.03902	8242	0.00272228	22.4928
rs12186602	2.93371e-06	GCST90200053	Sphingomyelin (d18:1/21:0, d17:1/22:0, d16:1/23:0) levels	5	160515514	A	T	0.179904	-0.0883206	0.0188905	8242	0.00264517	21.854
rs79911721	6.66338e-06	GCST90200053	Sphingomyelin (d18:1/21:0, d17:1/22:0, d16:1/23:0) levels	6	103760101	A	G	0.049321	-0.150571	0.0334292	8242	0.00245545	20.2827
rs6932353	4.13046e-06	GCST90200053	Sphingomyelin (d18:1/21:0, d17:1/22:0, d16:1/23:0) levels	6	141397675	T	C	0.746916	0.0770474	0.0167323	8242	0.002566	21.1982
rs145676078	3.15017e-06	GCST90200053	Sphingomyelin (d18:1/21:0, d17:1/22:0, d16:1/23:0) levels	6	159002412	G	A	0.0104674	-0.32949	0.0706943	8242	0.00262869	21.7175
rs74617384	1.84086e-06	GCST90200053	Sphingomyelin (d18:1/21:0, d17:1/22:0, d16:1/23:0) levels	6	160576086	T	A	0.0719324	0.13352	0.0279907	8242	0.00275318	22.7489
rs3923373	5.91673e-06	GCST90200053	Sphingomyelin (d18:1/21:0, d17:1/22:0, d16:1/23:0) levels	7	156336	A	T	0.657898	0.0713481	0.0157524	8242	0.0024829	20.51
rs16934446	8.40689e-08	GCST90200053	Sphingomyelin (d18:1/21:0, d17:1/22:0, d16:1/23:0) levels	9	16325342	T	C	0.029794	0.22677	0.0423223	8242	0.00347128	28.703
rs3025294	6.14056e-06	GCST90200053	Sphingomyelin (d18:1/21:0, d17:1/22:0, d16:1/23:0) levels	9	133592380	C	T	0.573242	-0.0663805	0.0146811	8242	0.00247432	20.4389
rs75957079	3.98658e-06	GCST90200053	Sphingomyelin (d18:1/21:0, d17:1/22:0, d16:1/23:0) levels	11	1870931	A	G	0.0295388	0.2021	0.0438196	8242	0.00257421	21.2662
rs10766649	5.80417e-06	GCST90200053	Sphingomyelin (d18:1/21:0, d17:1/22:0, d16:1/23:0) levels	11	20296847	G	A	0.664299	0.0701863	0.015482	8242	0.00248735	20.5468
rs117224623	2.61731e-06	GCST90200053	Sphingomyelin (d18:1/21:0, d17:1/22:0, d16:1/23:0) levels	13	43530616	G	C	0.0103394	-0.336051	0.071519	8242	0.00267161	22.073
rs7160525	5.26355e-60	GCST90200053	Sphingomyelin (d18:1/21:0, d17:1/22:0, d16:1/23:0) levels	14	63765502	A	G	0.163737	0.311832	0.0190858	8242	0.0313722	266.88
rs2684631	1.05436e-06	GCST90200053	Sphingomyelin (d18:1/21:0, d17:1/22:0, d16:1/23:0) levels	17	45433284	G	A	0.725505	0.0793371	0.0162536	8242	0.00288249	23.8203
rs56057188	7.35473e-06	GCST90200053	Sphingomyelin (d18:1/21:0, d17:1/22:0, d16:1/23:0) levels	18	72405960	A	G	0.169465	0.0859659	0.0191753	8242	0.00243264	20.0938
rs144894536	7.03797e-07	GCST90200053	Sphingomyelin (d18:1/21:0, d17:1/22:0, d16:1/23:0) levels	19	32636723	A	C	0.0326699	0.20348	0.0410216	8242	0.0029764	24.5987
rs12972222	1.56802e-06	GCST90200053	Sphingomyelin (d18:1/21:0, d17:1/22:0, d16:1/23:0) levels	19	45009206	A	G	0.465081	0.0707463	0.0147316	8242	0.00279037	23.057
rs438568	2.71337e-26	GCST90200053	Sphingomyelin (d18:1/21:0, d17:1/22:0, d16:1/23:0) levels	20	12978039	G	A	0.615084	-0.156724	0.0147731	8242	0.0134712	112.518
rs10889340	7.84256e-12	GCST90200062	1-palmitoyl-2-arachidonoyl-GPI (16:0/20:4) levels	1	62546400	C	A	0.656676	0.109162	0.0159561	8057	0.00577565	46.7931
rs4846914	4.23082e-07	GCST90200062	1-palmitoyl-2-arachidonoyl-GPI (16:0/20:4) levels	1	230159944	A	G	0.605914	0.0793001	0.0156773	8057	0.00316559	25.5798
rs77732096	5.68879e-06	GCST90200062	1-palmitoyl-2-arachidonoyl-GPI (16:0/20:4) levels	2	51367759	G	A	0.0159176	-0.278839	0.0614504	8057	0.00254903	20.5849
rs78366066	9.90044e-06	GCST90200062	1-palmitoyl-2-arachidonoyl-GPI (16:0/20:4) levels	2	211461199	G	T	0.0658125	-0.137109	0.0310247	8057	0.0024182	19.5258
rs1508735	1.17829e-06	GCST90200062	1-palmitoyl-2-arachidonoyl-GPI (16:0/20:4) levels	3	3522432	A	G	0.180585	-0.100929	0.0207705	8057	0.00292209	23.6064
rs4683709	1.46967e-06	GCST90200062	1-palmitoyl-2-arachidonoyl-GPI (16:0/20:4) levels	3	142934407	T	G	0.336005	-0.0771261	0.0160168	8057	0.00286966	23.1816
rs34373785	6.88796e-06	GCST90200062	1-palmitoyl-2-arachidonoyl-GPI (16:0/20:4) levels	4	96519659	A	G	0.0547382	0.150975	0.0335714	8057	0.00250385	20.2192
rs140095724	5.6818e-06	GCST90200062	1-palmitoyl-2-arachidonoyl-GPI (16:0/20:4) levels	4	132609758	G	A	0.00553001	0.458612	0.101063	8057	0.00254932	20.5873
rs140033739	6.86335e-06	GCST90200062	1-palmitoyl-2-arachidonoyl-GPI (16:0/20:4) levels	6	30237375	A	G	0.0498113	-0.158892	0.0353261	8057	0.00250467	20.2258
rs183019417	3.89742e-06	GCST90200062	1-palmitoyl-2-arachidonoyl-GPI (16:0/20:4) levels	8	8232211	G	T	0.00733496	-0.422296	0.0914698	8057	0.0026385	21.3094
rs2623844	2.81561e-06	GCST90200062	1-palmitoyl-2-arachidonoyl-GPI (16:0/20:4) levels	8	67727598	G	A	0.112541	0.115777	0.0247184	8057	0.0027155	21.9329
rs114127069	9.06191e-06	GCST90200062	1-palmitoyl-2-arachidonoyl-GPI (16:0/20:4) levels	9	20695839	A	G	0.041241	0.171509	0.0386419	8057	0.00243906	19.6947
rs174560	1.51944e-22	GCST90200062	1-palmitoyl-2-arachidonoyl-GPI (16:0/20:4) levels	11	61814292	C	T	0.307194	-0.161873	0.0165689	8057	0.0117078	95.4231
rs12823997	7.05461e-07	GCST90200062	1-palmitoyl-2-arachidonoyl-GPI (16:0/20:4) levels	12	76929980	T	C	0.239386	0.0898239	0.0181102	8057	0.00304397	24.594
rs143708413	7.26724e-06	GCST90200062	1-palmitoyl-2-arachidonoyl-GPI (16:0/20:4) levels	12	110784297	A	G	0.0121617	-0.313625	0.0699166	8057	0.00249117	20.1165
rs112209914	9.24424e-06	GCST90200062	1-palmitoyl-2-arachidonoyl-GPI (16:0/20:4) levels	12	113945738	T	C	0.0115859	0.318907	0.071921	8057	0.00243436	19.6566
rs1333541	7.01408e-06	GCST90200062	1-palmitoyl-2-arachidonoyl-GPI (16:0/20:4) levels	13	70716949	A	C	0.0706432	-0.140241	0.0312113	8057	0.00249957	20.1845
rs2318888	1.05741e-06	GCST90200062	1-palmitoyl-2-arachidonoyl-GPI (16:0/20:4) levels	14	20201081	T	C	0.735976	-0.0853382	0.017485	8057	0.00294781	23.8149
rs72681051	8.15124e-06	GCST90200062	1-palmitoyl-2-arachidonoyl-GPI (16:0/20:4) levels	14	24680374	A	T	0.0927641	-0.117662	0.0263746	8057	0.00246409	19.8972
rs10468017	1.93134e-06	GCST90200062	1-palmitoyl-2-arachidonoyl-GPI (16:0/20:4) levels	15	58386313	T	C	0.288581	0.0806585	0.0169434	8057	0.00280483	22.6564
rs71400201	2.21278e-06	GCST90200062	1-palmitoyl-2-arachidonoyl-GPI (16:0/20:4) levels	16	82209703	A	G	0.0330915	-0.205281	0.0433727	8057	0.00277259	22.3953
rs12963704	7.0335e-06	GCST90200062	1-palmitoyl-2-arachidonoyl-GPI (16:0/20:4) levels	18	40347890	C	T	0.044103	0.16672	0.0371092	8057	0.00249892	20.1792
rs149615216	1.94978e-08	GCST90200062	1-palmitoyl-2-arachidonoyl-GPI (16:0/20:4) levels	18	49579658	T	C	0.0109965	0.40913	0.0728455	8057	0.00389984	31.5362
rs8091573	6.32832e-08	GCST90200062	1-palmitoyl-2-arachidonoyl-GPI (16:0/20:4) levels	18	49593053	C	T	0.880429	0.129586	0.0239563	8057	0.0036185	29.2529
rs11671715	3.81008e-06	GCST90200062	1-palmitoyl-2-arachidonoyl-GPI (16:0/20:4) levels	19	34655321	C	T	0.478102	-0.0713695	0.015443	8057	0.00264386	21.3528
rs626283	2.91139e-06	GCST90200062	1-palmitoyl-2-arachidonoyl-GPI (16:0/20:4) levels	19	54173307	G	C	0.562227	0.0737143	0.0157611	8057	0.00270757	21.8687
rs1168041	2.79023e-23	GCST90200067	1-stearoyl-2-linoleoyl-GPI (18:0/18:2) levels	1	62494579	C	T	0.670239	0.158664	0.0159623	8113	0.0120317	98.7777
rs77618656	6.21454e-06	GCST90200067	1-stearoyl-2-linoleoyl-GPI (18:0/18:2) levels	1	235332784	G	T	0.0248619	0.219548	0.0485839	8113	0.00251074	20.4158
rs78603490	1.41665e-08	GCST90200067	1-stearoyl-2-linoleoyl-GPI (18:0/18:2) levels	2	57988691	A	G	0.0489057	0.195456	0.0344636	8113	0.00394891	32.1566
rs62181006	1.18208e-06	GCST90200067	1-stearoyl-2-linoleoyl-GPI (18:0/18:2) levels	2	187843140	T	C	0.0930749	-0.122536	0.0252203	8113	0.00290124	23.6004
rs78178193	3.74839e-06	GCST90200067	1-stearoyl-2-linoleoyl-GPI (18:0/18:2) levels	2	242064839	G	A	0.0309047	0.201586	0.0435874	8113	0.0026295	21.3841
rs141912254	5.09396e-06	GCST90200067	1-stearoyl-2-linoleoyl-GPI (18:0/18:2) levels	3	21112425	C	T	0.0252444	-0.21713	0.047607	8113	0.00255743	20.7965
rs564005900	8.00175e-06	GCST90200067	1-stearoyl-2-linoleoyl-GPI (18:0/18:2) levels	3	66901342	C	T	0.0118472	-0.30392	0.0680652	8113	0.00245144	19.9325
rs1009621	7.45938e-08	GCST90200067	1-stearoyl-2-linoleoyl-GPI (18:0/18:2) levels	3	148472961	G	A	0.697781	0.0875556	0.0162751	8113	0.00355461	28.9343
rs3096163	3.68814e-06	GCST90200067	1-stearoyl-2-linoleoyl-GPI (18:0/18:2) levels	5	54399304	C	T	0.978066	-0.240484	0.0519604	8113	0.0026333	21.4151
rs78145195	9.9753e-06	GCST90200067	1-stearoyl-2-linoleoyl-GPI (18:0/18:2) levels	5	137450212	C	T	0.0124722	-0.295757	0.0669481	8113	0.00239976	19.5113
rs13178145	3.88326e-06	GCST90200067	1-stearoyl-2-linoleoyl-GPI (18:0/18:2) levels	5	141694837	C	T	0.316515	-0.0744959	0.0161333	8113	0.00262118	21.3163
rs444472	1.82725e-07	GCST90200067	1-stearoyl-2-linoleoyl-GPI (18:0/18:2) levels	6	32218949	A	G	0.445411	-0.0773408	0.0148273	8113	0.00334239	27.2011
rs9801058	7.15853e-06	GCST90200067	1-stearoyl-2-linoleoyl-GPI (18:0/18:2) levels	7	6493011	T	C	0.402425	0.0688261	0.0153324	8113	0.00247758	20.1455
rs80233112	4.97671e-06	GCST90200067	1-stearoyl-2-linoleoyl-GPI (18:0/18:2) levels	7	17180858	C	A	0.0332099	0.187931	0.0411609	8113	0.0025629	20.8411
rs55912803	8.91564e-06	GCST90200067	1-stearoyl-2-linoleoyl-GPI (18:0/18:2) levels	9	3130815	A	G	0.0305946	0.191127	0.043028	8113	0.00242608	19.7258
rs12380813	2.72948e-06	GCST90200067	1-stearoyl-2-linoleoyl-GPI (18:0/18:2) levels	9	17607556	A	G	0.275198	0.0794638	0.0169425	8113	0.00270412	21.9926
rs77790199	6.27828e-06	GCST90200067	1-stearoyl-2-linoleoyl-GPI (18:0/18:2) levels	9	129787755	A	G	0.0646754	0.136632	0.0302497	8113	0.00250836	20.3965
rs183739682	4.54113e-06	GCST90200067	1-stearoyl-2-linoleoyl-GPI (18:0/18:2) levels	10	18610049	A	T	0.00711194	-0.40661	0.0886838	8113	0.00258441	21.0165
rs174567	4.86869e-41	GCST90200067	1-stearoyl-2-linoleoyl-GPI (18:0/18:2) levels	11	61825533	G	A	0.346448	0.207588	0.0154731	8113	0.0217039	179.946
rs964184	8.91433e-07	GCST90200067	1-stearoyl-2-linoleoyl-GPI (18:0/18:2) levels	11	116778201	C	G	0.868724	-0.108166	0.0220109	8113	0.00296779	24.1434
rs7985098	6.72953e-06	GCST90200067	1-stearoyl-2-linoleoyl-GPI (18:0/18:2) levels	13	110734069	A	G	0.744322	0.0772762	0.0171646	8113	0.00249206	20.2636
rs12437621	2.28461e-07	GCST90200067	1-stearoyl-2-linoleoyl-GPI (18:0/18:2) levels	15	27740468	G	T	0.548552	0.0773003	0.0149386	8113	0.0032895	26.7692
rs180880937	8.64538e-06	GCST90200067	1-stearoyl-2-linoleoyl-GPI (18:0/18:2) levels	16	19369048	A	G	0.0129495	0.293638	0.0660076	8113	0.00243331	19.7847
rs2870469	5.77078e-06	GCST90200067	1-stearoyl-2-linoleoyl-GPI (18:0/18:2) levels	16	75121386	G	A	0.501514	0.0700077	0.0154385	8113	0.00252814	20.5577
rs142996456	3.38726e-06	GCST90200067	1-stearoyl-2-linoleoyl-GPI (18:0/18:2) levels	18	45077630	A	G	0.0134818	0.301188	0.0648298	8113	0.00265333	21.5784
rs77960347	5.93645e-08	GCST90200067	1-stearoyl-2-linoleoyl-GPI (18:0/18:2) levels	18	49583585	G	A	0.0143104	0.336334	0.0620462	8113	0.00360877	29.3768
rs16964099	6.41336e-06	GCST90200067	1-stearoyl-2-linoleoyl-GPI (18:0/18:2) levels	19	30334661	T	C	0.222865	0.0799104	0.0177095	8113	0.00250336	20.3557
rs440446	5.61956e-06	GCST90200067	1-stearoyl-2-linoleoyl-GPI (18:0/18:2) levels	19	44905910	G	C	0.626332	0.0705013	0.0155282	8113	0.00253436	20.6084
rs8736	1.41325e-43	GCST90200067	1-stearoyl-2-linoleoyl-GPI (18:0/18:2) levels	19	54173495	C	T	0.564235	-0.209748	0.0151526	8113	0.0230729	191.564
rs2283838	7.79384e-06	GCST90200067	1-stearoyl-2-linoleoyl-GPI (18:0/18:2) levels	22	26571534	C	T	0.173602	-0.0885656	0.0198099	8113	0.00245762	19.9829
rs4970772	6.24244e-06	GCST90200075	1-(1-enyl-palmitoyl)-2-linoleoyl-GPE (p-16:0/18:2) levels	1	109707546	A	G	0.349319	0.0721067	0.0159599	8254	0.00246691	20.4073
rs11577200	7.89328e-06	GCST90200075	1-(1-enyl-palmitoyl)-2-linoleoyl-GPE (p-16:0/18:2) levels	1	203041124	G	A	0.153768	0.0971785	0.0217496	8254	0.00241282	19.9587
rs185568001	4.26778e-06	GCST90200075	1-(1-enyl-palmitoyl)-2-linoleoyl-GPE (p-16:0/18:2) levels	2	224301319	T	C	0.0194086	0.256367	0.0557575	8254	0.00255471	21.1355
rs7607256	9.96471e-06	GCST90200075	1-(1-enyl-palmitoyl)-2-linoleoyl-GPE (p-16:0/18:2) levels	2	232620986	A	C	0.66052	-0.0723643	0.0163797	8254	0.0023591	19.5133
rs1391884	8.9351e-06	GCST90200075	1-(1-enyl-palmitoyl)-2-linoleoyl-GPE (p-16:0/18:2) levels	3	376972	C	T	0.326436	0.0737746	0.0166104	8254	0.00238425	19.7219
rs74777085	3.70016e-06	GCST90200075	1-(1-enyl-palmitoyl)-2-linoleoyl-GPE (p-16:0/18:2) levels	6	81700520	A	G	0.0521788	-0.160587	0.0347023	8254	0.0025877	21.4091
rs77930893	9.82134e-06	GCST90200075	1-(1-enyl-palmitoyl)-2-linoleoyl-GPE (p-16:0/18:2) levels	6	126092626	T	C	0.0251607	-0.217914	0.0492899	8254	0.00236245	19.5411
rs9365809	3.82129e-06	GCST90200075	1-(1-enyl-palmitoyl)-2-linoleoyl-GPE (p-16:0/18:2) levels	6	164900859	G	A	0.869226	0.106926	0.0231398	8254	0.00258024	21.3473
rs7740635	4.29823e-06	GCST90200075	1-(1-enyl-palmitoyl)-2-linoleoyl-GPE (p-16:0/18:2) levels	6	165225450	T	G	0.0510776	0.162323	0.0353151	8254	0.00255308	21.1219
rs115825436	1.16288e-06	GCST90200075	1-(1-enyl-palmitoyl)-2-linoleoyl-GPE (p-16:0/18:2) levels	8	26598050	T	C	0.0286791	0.224194	0.0461127	8254	0.00285562	23.6321
rs148925249	1.36972e-07	GCST90200075	1-(1-enyl-palmitoyl)-2-linoleoyl-GPE (p-16:0/18:2) levels	8	64658703	T	C	0.0191164	0.298329	0.0566168	8254	0.00335257	27.7584
rs72614220	2.54205e-06	GCST90200075	1-(1-enyl-palmitoyl)-2-linoleoyl-GPE (p-16:0/18:2) levels	9	14764739	G	A	0.072001	0.139004	0.0295457	8254	0.00267447	22.1289
rs57978441	7.97e-06	GCST90200075	1-(1-enyl-palmitoyl)-2-linoleoyl-GPE (p-16:0/18:2) levels	10	33737769	A	G	0.285888	-0.0762783	0.0170798	8254	0.00241059	19.9403
rs174580	1.42392e-26	GCST90200075	1-(1-enyl-palmitoyl)-2-linoleoyl-GPE (p-16:0/18:2) levels	11	61839170	G	A	0.350249	0.171168	0.0160437	8254	0.0136026	113.797
rs552926633	4.88441e-06	GCST90200075	1-(1-enyl-palmitoyl)-2-linoleoyl-GPE (p-16:0/18:2) levels	12	65742440	A	G	0.0121386	0.321654	0.0703885	8254	0.00252355	20.8771
rs73160701	1.17262e-06	GCST90200075	1-(1-enyl-palmitoyl)-2-linoleoyl-GPE (p-16:0/18:2) levels	13	23962865	G	A	0.0948096	0.127705	0.0262757	8254	0.00285366	23.6158
rs17114612	9.14739e-07	GCST90200075	1-(1-enyl-palmitoyl)-2-linoleoyl-GPE (p-16:0/18:2) levels	14	43972538	C	G	0.103001	-0.123646	0.0251868	8254	0.00291128	24.094
rs7412	4.81494e-06	GCST90200075	1-(1-enyl-palmitoyl)-2-linoleoyl-GPE (p-16:0/18:2) levels	19	44908822	T	C	0.0833131	0.127148	0.027806	8254	0.00252685	20.9044
rs3826884	4.52868e-21	GCST90200075	1-(1-enyl-palmitoyl)-2-linoleoyl-GPE (p-16:0/18:2) levels	19	55226813	A	G	0.182216	-0.187589	0.0199148	8254	0.0106354	88.7069
rs74831398	3.98274e-07	GCST90200075	1-(1-enyl-palmitoyl)-2-linoleoyl-GPE (p-16:0/18:2) levels	19	58408447	T	C	0.0309341	-0.225136	0.0444074	8254	0.00310431	25.6965
rs3827062	9.02268e-06	GCST90200075	1-(1-enyl-palmitoyl)-2-linoleoyl-GPE (p-16:0/18:2) levels	20	47015824	G	C	0.901552	0.117026	0.0263611	8254	0.00238198	19.703
rs9621844	5.00977e-06	GCST90200075	1-(1-enyl-palmitoyl)-2-linoleoyl-GPE (p-16:0/18:2) levels	22	34085619	T	C	0.332423	-0.0751256	0.0164591	8254	0.0025177	20.8285
rs4528097	3.58281e-07	GCST90200083	1-(1-enyl-palmitoyl)-2-palmitoyl-GPC (P-16:0/16:0) levels	1	166069558	C	G	0.0879357	0.138866	0.0272827	8266	0.00312437	25.9007
rs10800887	2.79909e-06	GCST90200083	1-(1-enyl-palmitoyl)-2-palmitoyl-GPC (P-16:0/16:0) levels	1	202955808	C	T	0.370929	0.0743202	0.0158633	8266	0.00264838	21.9443
rs1260338	1.18635e-08	GCST90200083	1-(1-enyl-palmitoyl)-2-palmitoyl-GPC (P-16:0/16:0) levels	2	27402794	G	A	0.43369	0.0890243	0.0156137	8266	0.00391747	32.5013
rs112774387	5.92934e-06	GCST90200083	1-(1-enyl-palmitoyl)-2-palmitoyl-GPC (P-16:0/16:0) levels	2	100140656	G	A	0.0126521	-0.314066	0.0693471	8266	0.00247522	20.506
rs11725288	8.28681e-06	GCST90200083	1-(1-enyl-palmitoyl)-2-palmitoyl-GPC (P-16:0/16:0) levels	4	57284038	T	C	0.146911	-0.0984182	0.0220785	8266	0.00239813	19.8658
rs2254408	3.90717e-07	GCST90200083	1-(1-enyl-palmitoyl)-2-palmitoyl-GPC (P-16:0/16:0) levels	5	1442859	A	C	0.541779	0.0773869	0.0152534	8266	0.00310424	25.7334
rs55959162	7.62967e-07	GCST90200083	1-(1-enyl-palmitoyl)-2-palmitoyl-GPC (P-16:0/16:0) levels	5	2759487	G	T	0.123992	-0.115546	0.023368	8266	0.00294909	24.4434
rs10463719	2.14882e-06	GCST90200083	1-(1-enyl-palmitoyl)-2-palmitoyl-GPC (P-16:0/16:0) levels	5	119587608	A	G	0.362324	0.075199	0.0158685	8266	0.00270943	22.4516
rs13179609	5.50874e-06	GCST90200083	1-(1-enyl-palmitoyl)-2-palmitoyl-GPC (P-16:0/16:0) levels	5	125172154	A	C	0.330512	-0.0742268	0.0163336	8266	0.00249218	20.6468
rs111513209	9.00433e-06	GCST90200083	1-(1-enyl-palmitoyl)-2-palmitoyl-GPC (P-16:0/16:0) levels	5	148571904	C	A	0.0174744	-0.261547	0.0589096	8266	0.00237902	19.7071
rs35657538	3.44491e-06	GCST90200083	1-(1-enyl-palmitoyl)-2-palmitoyl-GPC (P-16:0/16:0) levels	5	176578194	T	G	0.0426305	-0.175005	0.0376975	8266	0.00260046	21.5462
rs115179317	4.58872e-07	GCST90200083	1-(1-enyl-palmitoyl)-2-palmitoyl-GPC (P-16:0/16:0) levels	6	47476569	C	A	0.0224215	0.26404	0.0523603	8266	0.00306694	25.4232
rs113965222	4.24506e-06	GCST90200083	1-(1-enyl-palmitoyl)-2-palmitoyl-GPC (P-16:0/16:0) levels	6	95536861	T	A	0.0462256	0.168941	0.0367342	8266	0.00255225	21.1458
rs1146040	3.44191e-06	GCST90200083	1-(1-enyl-palmitoyl)-2-palmitoyl-GPC (P-16:0/16:0) levels	7	40718068	A	G	0.268308	-0.0820967	0.0176837	8266	0.00260063	21.5477
rs10275265	6.79372e-06	GCST90200083	1-(1-enyl-palmitoyl)-2-palmitoyl-GPC (P-16:0/16:0) levels	7	52510325	A	T	0.442658	-0.069782	0.0155069	8266	0.00244387	20.2457
rs62481805	7.41302e-06	GCST90200083	1-(1-enyl-palmitoyl)-2-palmitoyl-GPC (P-16:0/16:0) levels	7	147083329	C	T	0.0385733	0.177738	0.0396607	8266	0.00242377	20.0787
rs12544703	1.53274e-08	GCST90200083	1-(1-enyl-palmitoyl)-2-palmitoyl-GPC (P-16:0/16:0) levels	8	58397865	G	A	0.183276	-0.113683	0.0200929	8266	0.00385773	32.0037
rs3018938	9.49931e-06	GCST90200083	1-(1-enyl-palmitoyl)-2-palmitoyl-GPC (P-16:0/16:0) levels	8	106862336	G	C	0.440427	-0.0686752	0.0155084	8266	0.00236669	19.6047
rs112420075	8.29107e-06	GCST90200083	1-(1-enyl-palmitoyl)-2-palmitoyl-GPC (P-16:0/16:0) levels	10	25497213	T	A	0.0164282	0.271879	0.0609932	8266	0.00239801	19.8648
rs191264013	7.43692e-06	GCST90200083	1-(1-enyl-palmitoyl)-2-palmitoyl-GPC (P-16:0/16:0) levels	10	53696440	A	G	0.0167334	0.269883	0.0602311	8266	0.00242304	20.0726
rs2068888	1.80513e-06	GCST90200083	1-(1-enyl-palmitoyl)-2-palmitoyl-GPC (P-16:0/16:0) levels	10	93079885	A	G	0.455882	0.073449	0.0153849	8266	0.00274974	22.7865
rs55808498	5.62344e-06	GCST90200083	1-(1-enyl-palmitoyl)-2-palmitoyl-GPC (P-16:0/16:0) levels	10	114989023	T	C	0.00933333	-0.359926	0.0792776	8266	0.00248742	20.6073
rs102275	1.38434e-25	GCST90200083	1-(1-enyl-palmitoyl)-2-palmitoyl-GPC (P-16:0/16:0) levels	11	61790331	C	T	0.345968	-0.168221	0.0160894	8266	0.0130521	109.289
rs4372543	1.31325e-06	GCST90200083	1-(1-enyl-palmitoyl)-2-palmitoyl-GPC (P-16:0/16:0) levels	12	32206685	G	C	0.373554	-0.0772399	0.0159661	8266	0.00282334	23.3981
rs35831868	8.81016e-06	GCST90200083	1-(1-enyl-palmitoyl)-2-palmitoyl-GPC (P-16:0/16:0) levels	12	57626577	G	A	0.213245	0.0833755	0.0187593	8266	0.00238403	19.7487
rs1077989	9.99467e-126	GCST90200083	1-(1-enyl-palmitoyl)-2-palmitoyl-GPC (P-16:0/16:0) levels	14	67509105	C	A	0.476476	-0.356841	0.0149615	8266	0.0643873	568.714
rs10144151	3.75227e-07	GCST90200083	1-(1-enyl-palmitoyl)-2-palmitoyl-GPC (P-16:0/16:0) levels	14	67586542	G	T	0.186354	-0.100435	0.0197663	8266	0.00311365	25.8116
rs174418	1.062e-11	GCST90200083	1-(1-enyl-palmitoyl)-2-palmitoyl-GPC (P-16:0/16:0) levels	15	58395404	C	T	0.594647	-0.108969	0.01603	8266	0.00555933	46.1991
rs2070895	1.72386e-08	GCST90200083	1-(1-enyl-palmitoyl)-2-palmitoyl-GPC (P-16:0/16:0) levels	15	58431740	A	G	0.21591	0.106229	0.0188428	8266	0.0038303	31.7753
rs138733313	5.43604e-06	GCST90200083	1-(1-enyl-palmitoyl)-2-palmitoyl-GPC (P-16:0/16:0) levels	15	92941697	T	G	0.00816277	-0.391073	0.0860027	8266	0.00249523	20.6722
rs12149545	1.36369e-18	GCST90200083	1-(1-enyl-palmitoyl)-2-palmitoyl-GPC (P-16:0/16:0) levels	16	56959249	A	G	0.317989	0.144329	0.0164004	8266	0.00928224	77.4271
rs141634832	6.79264e-06	GCST90200083	1-(1-enyl-palmitoyl)-2-palmitoyl-GPC (P-16:0/16:0) levels	18	15322801	C	T	0.0167959	-0.278116	0.0618023	8266	0.00244391	20.2459
rs11665175	1.14562e-06	GCST90200083	1-(1-enyl-palmitoyl)-2-palmitoyl-GPC (P-16:0/16:0) levels	18	44777095	A	C	0.244039	-0.0887872	0.0182509	8266	0.00285493	23.6607
rs117462679	2.2855e-06	GCST90200083	1-(1-enyl-palmitoyl)-2-palmitoyl-GPC (P-16:0/16:0) levels	19	55884699	C	T	0.0159926	0.285761	0.0604609	8266	0.00269519	22.3332
rs310643	7.37819e-06	GCST90200083	1-(1-enyl-palmitoyl)-2-palmitoyl-GPC (P-16:0/16:0) levels	20	63530360	T	C	0.0811512	-0.126785	0.0282847	8266	0.00242484	20.0876
rs78392693	6.80318e-06	GCST90200087	2-methylserine levels	1	56717638	G	T	0.0198315	-0.252916	0.0562065	7722	0.00261525	20.2426
rs79079497	6.82146e-06	GCST90200087	2-methylserine levels	1	84088322	T	C	0.000453603	-1.66689	0.370488	7722	0.00261456	20.2373
rs79106678	9.59924e-06	GCST90200087	2-methylserine levels	1	213551536	G	A	0.011414	0.331629	0.0749273	7722	0.00253043	19.5845
rs7560509	5.83188e-06	GCST90200087	2-methylserine levels	2	48713490	C	A	0.0344895	-0.193553	0.0427043	7722	0.00265322	20.5373
rs71626890	1.07218e-06	GCST90200087	2-methylserine levels	3	85734934	A	C	0.246808	0.0900947	0.0184699	7722	0.00307187	23.7879
rs145476147	5.74807e-06	GCST90200087	2-methylserine levels	3	192816704	G	A	0.00946105	-0.369973	0.0815736	7722	0.00265678	20.565
rs115277057	1.49347e-06	GCST90200087	2-methylserine levels	4	68035154	T	C	0.00796942	-0.424969	0.0883124	7722	0.00298979	23.1504
rs183400427	1.04788e-06	GCST90200087	2-methylserine levels	5	98015531	G	A	0.00691274	0.467769	0.0958066	7722	0.00307754	23.8319
rs144572613	8.58891e-07	GCST90200087	2-methylserine levels	5	147165476	T	G	0.0105588	0.381588	0.077535	7722	0.00312683	24.2148
rs4704764	1.10053e-06	GCST90200087	2-methylserine levels	5	157971209	T	C	0.329224	0.0824692	0.0169246	7722	0.00306538	23.7375
rs141908680	9.28965e-07	GCST90200087	2-methylserine levels	6	24406590	G	A	0.0114816	-0.365439	0.0744863	7722	0.00310739	24.0638
rs11755051	7.14728e-06	GCST90200087	2-methylserine levels	6	73297152	T	C	0.0594448	-0.152342	0.0339348	7722	0.00260308	20.1482
rs12206384	1.77421e-07	GCST90200087	2-methylserine levels	6	93353191	G	A	0.0590618	0.173847	0.0332941	7722	0.00351835	27.2576
rs146628191	8.0743e-06	GCST90200087	2-methylserine levels	7	150785600	A	G	0.0329291	0.198827	0.044548	7722	0.00257303	19.9151
rs73505847	6.88137e-06	GCST90200087	2-methylserine levels	8	4897035	T	A	0.0217246	0.247942	0.055131	7722	0.00261242	20.2207
rs35715593	5.35089e-06	GCST90200087	2-methylserine levels	8	132514685	T	C	0.383079	-0.0744076	0.0163514	7722	0.00267443	20.702
rs35922489	8.53335e-07	GCST90200087	2-methylserine levels	9	87562945	T	G	0.0251687	-0.249849	0.0507538	7722	0.00312844	24.2273
rs76689584	3.42265e-06	GCST90200087	2-methylserine levels	10	93985771	G	T	0.0467635	0.175524	0.0377985	7722	0.00278473	21.5581
rs7948546	8.4679e-06	GCST90200087	2-methylserine levels	11	69615226	T	C	0.717473	0.0791301	0.0177701	7722	0.0025613	19.824
rs11212752	9.10191e-06	GCST90200087	2-methylserine levels	11	97794057	C	T	0.195331	-0.0874471	0.0197065	7722	0.00254352	19.6861
rs531550243	6.39887e-06	GCST90200087	2-methylserine levels	12	43474393	T	C	0.0108923	-0.345931	0.0766562	7722	0.00263033	20.3597
rs117318203	1.87232e-06	GCST90200087	2-methylserine levels	13	88360022	C	T	0.0397935	-0.193805	0.0406578	7722	0.00293384	22.7159
rs4982419	2.53432e-06	GCST90200087	2-methylserine levels	14	21155677	A	G	0.782521	-0.0890558	0.0189265	7722	0.00285898	22.1346
rs146205589	2.55347e-06	GCST90200087	2-methylserine levels	14	65164671	A	G	0.0200443	-0.259369	0.0551402	7722	0.00285711	22.1201
rs12915700	1.3186e-06	GCST90200087	2-methylserine levels	15	94562941	A	G	0.0599444	0.163541	0.033811	7722	0.0030206	23.3897
rs9904926	2.01896e-06	GCST90200087	2-methylserine levels	17	14098472	A	G	0.838689	-0.103404	0.0217622	7722	0.00291522	22.5713
rs7585677	7.28895e-06	GCST90200105	Glycosyl-N-behenoyl-sphingadienine (d18:2/22:0) levels	2	183660310	G	A	0.429949	0.0696798	0.0155359	8232	0.00243767	20.1111
rs9311038	2.04063e-06	GCST90200105	Glycosyl-N-behenoyl-sphingadienine (d18:2/22:0) levels	3	33924423	T	A	0.213823	-0.0878475	0.0184967	8232	0.0027326	22.5509
rs7657342	7.67054e-06	GCST90200105	Glycosyl-N-behenoyl-sphingadienine (d18:2/22:0) levels	4	25628393	T	C	0.691694	0.0751754	0.0168021	8232	0.00242585	20.0133
rs28416749	2.00883e-06	GCST90200105	Glycosyl-N-behenoyl-sphingadienine (d18:2/22:0) levels	4	47542615	C	T	0.218276	0.0893799	0.0188068	8232	0.00273624	22.5811
rs35818294	1.36982e-51	GCST90200105	Glycosyl-N-behenoyl-sphingadienine (d18:2/22:0) levels	4	47543124	A	C	0.176799	0.300353	0.0198764	8232	0.0269899	228.288
rs11722463	1.49884e-25	GCST90200105	Glycosyl-N-behenoyl-sphingadienine (d18:2/22:0) levels	4	48036699	A	G	0.368972	0.163258	0.015626	8232	0.0130866	109.131
rs76560367	2.03917e-06	GCST90200105	Glycosyl-N-behenoyl-sphingadienine (d18:2/22:0) levels	6	27670965	G	T	0.0195255	-0.260923	0.0549368	8232	0.00273278	22.5524
rs12193198	3.21615e-06	GCST90200105	Glycosyl-N-behenoyl-sphingadienine (d18:2/22:0) levels	6	169334316	A	G	0.450625	0.0714555	0.0153453	8232	0.00262708	21.6778
rs12113068	5.87723e-07	GCST90200105	Glycosyl-N-behenoyl-sphingadienine (d18:2/22:0) levels	7	155435171	T	G	0.0515936	0.17193	0.0344189	8232	0.00302197	24.9462
rs728185	7.13336e-06	GCST90200105	Glycosyl-N-behenoyl-sphingadienine (d18:2/22:0) levels	8	93263749	G	A	0.075142	-0.131589	0.0293093	8232	0.00244265	20.1522
rs1784494	1.09251e-06	GCST90200105	Glycosyl-N-behenoyl-sphingadienine (d18:2/22:0) levels	8	106673844	A	G	0.551793	-0.0740639	0.0151951	8232	0.00287772	23.752
rs10511533	2.81562e-06	GCST90200105	Glycosyl-N-behenoyl-sphingadienine (d18:2/22:0) levels	9	10115598	C	T	0.0405208	-0.179238	0.0382674	8232	0.00265791	21.9329
rs3750434	1.44811e-11	GCST90200105	Glycosyl-N-behenoyl-sphingadienine (d18:2/22:0) levels	9	35739879	A	G	0.425369	0.103985	0.0153983	8232	0.00550923	45.5922
rs10908901	4.64505e-06	GCST90200105	Glycosyl-N-behenoyl-sphingadienine (d18:2/22:0) levels	9	89608274	T	C	0.00561386	-0.46639	0.101827	8232	0.00254192	20.9733
rs2989751	6.00149e-06	GCST90200105	Glycosyl-N-behenoyl-sphingadienine (d18:2/22:0) levels	9	93604365	G	A	0.752606	-0.0798624	0.0176439	8232	0.00248262	20.4828
rs10823631	9.49297e-10	GCST90200105	Glycosyl-N-behenoyl-sphingadienine (d18:2/22:0) levels	10	70865984	G	A	0.324848	0.0986998	0.0161334	8232	0.0045259	37.4175
rs118019327	2.01923e-06	GCST90200105	Glycosyl-N-behenoyl-sphingadienine (d18:2/22:0) levels	10	129753932	C	A	0.0141205	0.305951	0.0643906	8232	0.00273504	22.5711
rs1000768	9.41139e-06	GCST90200105	Glycosyl-N-behenoyl-sphingadienine (d18:2/22:0) levels	11	34492385	T	G	0.549981	0.0683876	0.0154364	8232	0.00237861	19.6226
rs117394165	5.84101e-06	GCST90200105	Glycosyl-N-behenoyl-sphingadienine (d18:2/22:0) levels	11	66688931	T	C	0.0375076	0.180797	0.0398928	8232	0.00248889	20.5347
rs7953249	4.54321e-06	GCST90200105	Glycosyl-N-behenoyl-sphingadienine (d18:2/22:0) levels	12	120965921	A	G	0.589212	0.0706765	0.0154152	8232	0.00254706	21.0158
rs7320739	3.36922e-06	GCST90200105	Glycosyl-N-behenoyl-sphingadienine (d18:2/22:0) levels	13	106285700	G	T	0.167324	-0.0952298	0.0204931	8232	0.0026163	21.5886
rs139356071	2.62464e-06	GCST90200105	Glycosyl-N-behenoyl-sphingadienine (d18:2/22:0) levels	14	38158229	A	G	0.0140336	-0.305825	0.065094	8232	0.00267421	22.0678
rs76357200	3.9103e-06	GCST90200105	Glycosyl-N-behenoyl-sphingadienine (d18:2/22:0) levels	14	48676170	C	A	0.0220714	0.238586	0.0516857	8232	0.00258179	21.3031
rs8037196	7.87435e-06	GCST90200105	Glycosyl-N-behenoyl-sphingadienine (d18:2/22:0) levels	15	52944405	G	A	0.706535	0.0746057	0.0166957	8232	0.00241979	19.9632
rs261290	3.3951e-06	GCST90200105	Glycosyl-N-behenoyl-sphingadienine (d18:2/22:0) levels	15	58386521	C	T	0.657281	-0.0760656	0.0163746	8232	0.00261453	21.5739
rs11647674	2.95388e-06	GCST90200105	Glycosyl-N-behenoyl-sphingadienine (d18:2/22:0) levels	16	78358512	T	G	0.646406	-0.0747483	0.0159924	8232	0.00264679	21.8409
rs73053944	4.00795e-06	GCST90200105	Glycosyl-N-behenoyl-sphingadienine (d18:2/22:0) levels	19	49427038	G	C	0.0165865	-0.275566	0.0597631	8232	0.00257608	21.2559
rs191153857	2.39559e-06	GCST90200105	Glycosyl-N-behenoyl-sphingadienine (d18:2/22:0) levels	22	22441769	A	G	0.00955014	-0.375135	0.0795313	8232	0.00269539	22.243
rs10210198	3.97499e-06	GCST90200112	2,3-dihydroxy-2-methylbutyrate levels	2	58026287	T	C	0.082322	-0.12773	0.027691	8018	0.00264662	21.2716
rs11713715	6.57368e-06	GCST90200112	2,3-dihydroxy-2-methylbutyrate levels	3	175856757	T	C	0.0217792	-0.237856	0.0527743	8018	0.00252708	20.3084
rs629542	7.42086e-06	GCST90200112	2,3-dihydroxy-2-methylbutyrate levels	4	17135661	A	C	0.699409	0.0744871	0.016622	8018	0.00249829	20.0765
rs75729769	1.63349e-07	GCST90200112	2,3-dihydroxy-2-methylbutyrate levels	4	182091567	G	A	0.0789905	0.146508	0.0279764	8018	0.00340871	27.4177
rs73175667	6.81605e-06	GCST90200112	2,3-dihydroxy-2-methylbutyrate levels	7	83889617	A	G	0.444722	0.0693627	0.0154162	8018	0.00251847	20.239
rs2676654	7.14588e-06	GCST90200112	2,3-dihydroxy-2-methylbutyrate levels	8	68390469	A	G	0.11273	0.107282	0.0238974	8018	0.00250724	20.1486
rs12684699	9.88168e-07	GCST90200112	2,3-dihydroxy-2-methylbutyrate levels	9	100850066	C	A	0.0161149	0.295039	0.0602861	8018	0.00297826	23.9451
rs76939265	8.78985e-06	GCST90200112	2,3-dihydroxy-2-methylbutyrate levels	10	85083072	T	C	0.0113153	0.317921	0.0715236	8018	0.00245813	19.7529
rs533272	6.27668e-06	GCST90200112	2,3-dihydroxy-2-methylbutyrate levels	11	58971902	T	G	0.560371	-0.0694449	0.0153746	8018	0.00253807	20.3969
rs11220291	3.94827e-06	GCST90200112	2,3-dihydroxy-2-methylbutyrate levels	11	125972164	A	G	0.298635	0.0765385	0.016588	8018	0.00264822	21.2845
rs138139955	8.7052e-06	GCST90200112	2,3-dihydroxy-2-methylbutyrate levels	13	113734571	T	G	0.0525648	-0.151848	0.0341458	8018	0.00246041	19.7713
rs113576138	4.56636e-06	GCST90200112	2,3-dihydroxy-2-methylbutyrate levels	14	69295481	T	A	0.0974298	0.119764	0.0261277	8018	0.00261365	21.0059
rs2238314	3.73168e-06	GCST90200112	2,3-dihydroxy-2-methylbutyrate levels	15	89186568	G	A	0.108726	-0.111916	0.024194	8018	0.00266162	21.3925
rs74440514	1.65771e-06	GCST90200112	2,3-dihydroxy-2-methylbutyrate levels	15	100254306	A	G	0.0193053	-0.26411	0.0551238	8018	0.00285485	22.95
rs150000692	4.98723e-06	GCST90200112	2,3-dihydroxy-2-methylbutyrate levels	22	32557282	A	G	0.00894432	-0.369808	0.0810038	8018	0.00259268	20.8369
rs35781710	7.00918e-06	GCST90200121	Ceramide (d18:1/17:0, d17:1/18:0) levels	1	69995202	A	C	0.108597	0.130709	0.0290891	6073	0.00331364	20.184
rs75855265	2.13261e-06	GCST90200121	Ceramide (d18:1/17:0, d17:1/18:0) levels	1	82735565	C	T	0.0407308	-0.21322	0.0449791	6073	0.00368661	22.4642
rs17014758	5.56334e-07	GCST90200121	Ceramide (d18:1/17:0, d17:1/18:0) levels	1	209565446	A	G	0.0107225	-0.434714	0.0868423	6073	0.00410916	25.0496
rs6710302	5.82462e-06	GCST90200121	Ceramide (d18:1/17:0, d17:1/18:0) levels	2	117106296	C	T	0.179627	0.105084	0.0231837	6073	0.00337161	20.5383
rs77517004	8.34165e-06	GCST90200121	Ceramide (d18:1/17:0, d17:1/18:0) levels	2	179722328	T	C	0.0514448	-0.180907	0.0405965	6073	0.00325921	19.8514
rs73122611	4.22281e-06	GCST90200121	Ceramide (d18:1/17:0, d17:1/18:0) levels	3	9270674	A	G	0.00742207	-0.473352	0.1029	6073	0.00347235	21.1541
rs7656211	8.15731e-06	GCST90200121	Ceramide (d18:1/17:0, d17:1/18:0) levels	4	73772232	A	T	0.0160304	0.310829	0.0696768	6073	0.0032662	19.8941
rs35767836	7.34497e-06	GCST90200121	Ceramide (d18:1/17:0, d17:1/18:0) levels	5	38438403	C	G	0.0150775	-0.329655	0.0735272	6073	0.00329902	20.0946
rs71599732	3.71971e-06	GCST90200121	Ceramide (d18:1/17:0, d17:1/18:0) levels	5	164271903	T	A	0.0130514	-0.365417	0.0789843	6073	0.00351208	21.397
rs59809020	7.2774e-07	GCST90200121	Ceramide (d18:1/17:0, d17:1/18:0) levels	7	90138220	G	A	0.233152	-0.104391	0.0210729	6073	0.0040246	24.5321
rs112802874	6.14235e-06	GCST90200121	Ceramide (d18:1/17:0, d17:1/18:0) levels	10	87880264	G	T	0.0500084	0.183929	0.0406794	6073	0.00335497	20.4366
rs57616328	3.23433e-06	GCST90200121	Ceramide (d18:1/17:0, d17:1/18:0) levels	11	33852112	T	C	0.00280806	-0.784426	0.1685	6073	0.00355593	21.6651
rs11604424	4.16263e-06	GCST90200121	Ceramide (d18:1/17:0, d17:1/18:0) levels	11	116780399	T	C	0.796732	-0.101444	0.0220382	6073	0.00347684	21.1815
rs113650084	1.69551e-06	GCST90200121	Ceramide (d18:1/17:0, d17:1/18:0) levels	12	586110	A	G	0.00780856	-0.484832	0.101287	6073	0.00375869	22.9051
rs117916590	4.10201e-06	GCST90200121	Ceramide (d18:1/17:0, d17:1/18:0) levels	12	13174789	A	G	0.0278974	0.251425	0.0545848	6073	0.00348141	21.2095
rs116883956	6.33649e-06	GCST90200121	Ceramide (d18:1/17:0, d17:1/18:0) levels	13	29367819	T	C	0.00926235	-0.423841	0.0938774	6073	0.00334522	20.377
rs9788374	9.31402e-06	GCST90200121	Ceramide (d18:1/17:0, d17:1/18:0) levels	13	78058151	C	T	0.176505	-0.103491	0.0233482	6073	0.00322472	19.6406
rs12879147	9.03332e-11	GCST90200121	Ceramide (d18:1/17:0, d17:1/18:0) levels	14	63760878	A	G	0.128344	0.172157	0.0265579	6073	0.0068717	42.0067
rs149900346	7.47815e-06	GCST90200121	Ceramide (d18:1/17:0, d17:1/18:0) levels	14	65308012	T	C	0.0331496	0.226769	0.0506225	6073	0.0032934	20.0603
rs13335244	3.01124e-07	GCST90200121	Ceramide (d18:1/17:0, d17:1/18:0) levels	16	60556837	T	C	0.187864	-0.116999	0.0228391	6073	0.00430259	26.2339
rs73444389	2.27061e-06	GCST90200121	Ceramide (d18:1/17:0, d17:1/18:0) levels	18	40844702	A	C	0.107316	0.136275	0.0288246	6073	0.00366697	22.3441
rs4804286	3.59367e-07	GCST90200121	Ceramide (d18:1/17:0, d17:1/18:0) levels	19	8201555	C	G	0.218427	-0.113446	0.0222911	6073	0.00424682	25.8924
rs6078868	3.25854e-06	GCST90200121	Ceramide (d18:1/17:0, d17:1/18:0) levels	20	12995608	C	A	0.301759	-0.0907096	0.0194915	6073	0.00355358	21.6507
rs1003023	7.51854e-07	GCST90200121	Ceramide (d18:1/17:0, d17:1/18:0) levels	22	44615811	C	G	0.0330378	0.248964	0.0503215	6073	0.00401435	24.4694
rs184275849	3.86039e-06	GCST90200126	Sphingomyelin (d18:2/23:1) levels	1	157316478	T	C	0.00957084	-0.317293	0.0686966	8267	0.00257385	21.3278
rs114186474	9.30329e-06	GCST90200126	Sphingomyelin (d18:2/23:1) levels	3	39902547	G	C	0.0475346	-0.14106	0.031822	8267	0.00237123	19.6448
rs35532899	2.90502e-06	GCST90200126	Sphingomyelin (d18:2/23:1) levels	4	153443140	G	A	0.213771	0.0772465	0.0165148	8267	0.00263946	21.8729
rs1472632	3.81786e-06	GCST90200126	Sphingomyelin (d18:2/23:1) levels	6	8262621	T	C	0.0882389	-0.110216	0.0238509	8267	0.00257639	21.3489
rs9501176	9.67636e-06	GCST90200126	Sphingomyelin (d18:2/23:1) levels	6	32319167	C	G	0.0429834	0.145485	0.0328832	8267	0.00236218	19.5697
rs150098540	3.68801e-07	GCST90200126	Sphingomyelin (d18:2/23:1) levels	6	168746013	G	A	0.0123015	0.308383	0.0606528	8267	0.00311728	25.8449
rs72608506	5.94587e-06	GCST90200126	Sphingomyelin (d18:2/23:1) levels	7	72435589	G	C	0.00666505	0.372963	0.0823626	8267	0.00247427	20.5006
rs1503277	2.96026e-06	GCST90200126	Sphingomyelin (d18:2/23:1) levels	8	3307071	A	C	0.540659	-0.064619	0.0138265	8267	0.00263513	21.8369
rs7812898	3.28727e-06	GCST90200126	Sphingomyelin (d18:2/23:1) levels	8	112624710	C	T	0.879634	0.0969424	0.0208389	8267	0.00261093	21.6358
rs145123877	9.48033e-06	GCST90200126	Sphingomyelin (d18:2/23:1) levels	9	93077761	T	C	0.0140319	-0.251362	0.0567574	8267	0.00236689	19.6087
rs10748614	1.013e-06	GCST90200126	Sphingomyelin (d18:2/23:1) levels	10	93780015	C	T	0.802412	0.0844399	0.0172711	8267	0.00288306	23.8974
rs11246045	1.98275e-06	GCST90200126	Sphingomyelin (d18:2/23:1) levels	11	274780	C	T	0.0932547	0.111255	0.0233966	8267	0.00272772	22.6062
rs174621	8.52512e-07	GCST90200126	Sphingomyelin (d18:2/23:1) levels	11	61862632	A	G	0.223488	-0.0792948	0.0161072	8267	0.00292301	24.2295
rs61888631	6.90677e-06	GCST90200126	Sphingomyelin (d18:2/23:1) levels	11	81222864	C	T	0.111152	0.095499	0.0212383	8267	0.00243977	20.214
rs573905	7.43124e-07	GCST90200126	Sphingomyelin (d18:2/23:1) levels	11	118701558	G	A	0.54522	-0.0671079	0.0135579	8267	0.00295481	24.4939
rs10849080	2.17209e-07	GCST90200126	Sphingomyelin (d18:2/23:1) levels	12	4469443	T	C	0.227201	-0.0828198	0.0159761	8267	0.00324018	26.8672
rs869416	8.49464e-06	GCST90200126	Sphingomyelin (d18:2/23:1) levels	12	30418598	G	C	0.299951	-0.0657873	0.0147759	8267	0.00239215	19.8185
rs148058698	2.95977e-07	GCST90200126	Sphingomyelin (d18:2/23:1) levels	12	31978777	C	G	0.00825744	-0.380176	0.0741664	8267	0.00316832	26.2694
rs4964629	1.54582e-06	GCST90200126	Sphingomyelin (d18:2/23:1) levels	12	103828072	T	C	0.66739	0.0688665	0.0143316	8267	0.00278527	23.0846
rs140182208	5.57052e-06	GCST90200126	Sphingomyelin (d18:2/23:1) levels	12	132686257	C	T	0.00304136	-0.552844	0.121716	8267	0.00248931	20.6255
rs7160525	1.92403e-19	GCST90200126	Sphingomyelin (d18:2/23:1) levels	14	63765502	A	G	0.164578	0.161147	0.0178704	8267	0.00974041	81.2963
rs174418	6.00371e-06	GCST90200126	Sphingomyelin (d18:2/23:1) levels	15	58395404	C	T	0.594132	-0.0631397	0.0139496	8267	0.00247206	20.4822
rs191055136	9.90913e-06	GCST90200126	Sphingomyelin (d18:2/23:1) levels	16	81172764	T	G	0.0071122	-0.348572	0.0788776	8267	0.0023567	19.5242
rs79451015	2.52222e-06	GCST90200126	Sphingomyelin (d18:2/23:1) levels	17	58039266	A	G	0.0330498	-0.177065	0.0376227	8267	0.00267212	22.1442
rs117624372	8.44217e-06	GCST90200126	Sphingomyelin (d18:2/23:1) levels	17	79699253	T	C	0.0197441	-0.215253	0.0483318	8267	0.00239356	19.8302
rs6078879	1.83353e-06	GCST90200126	Sphingomyelin (d18:2/23:1) levels	20	13013392	G	C	0.443452	-0.0636478	0.0133407	8267	0.00274579	22.7564
rs7280639	7.58492e-06	GCST90200126	Sphingomyelin (d18:2/23:1) levels	21	31874487	T	C	0.328741	-0.0650539	0.0145321	8267	0.00241819	20.0348
rs79666851	1.86327e-06	GCST90200165	Octadecenedioate (C18:1-DC) levels	1	158880977	A	T	0.0136546	0.309076	0.064827	8267	0.00274207	22.7255
rs12617756	5.43552e-06	GCST90200165	Octadecenedioate (C18:1-DC) levels	2	30891317	C	A	0.47722	0.0684278	0.0150482	8267	0.00249496	20.6724
rs11690688	2.17903e-07	GCST90200165	Octadecenedioate (C18:1-DC) levels	2	231958128	A	G	0.0975491	0.13189	0.0254448	8267	0.00323943	26.8609
rs432685	6.36275e-06	GCST90200165	Octadecenedioate (C18:1-DC) levels	3	256488	T	C	0.383325	0.0704755	0.0156128	8267	0.00245866	20.3709
rs73165446	9.60006e-07	GCST90200165	Octadecenedioate (C18:1-DC) levels	3	153286530	G	A	0.0625076	0.152472	0.0311189	8267	0.00289551	24.0009
rs139452407	9.41342e-06	GCST90200165	Octadecenedioate (C18:1-DC) levels	4	13020728	C	T	0.0218025	-0.226213	0.0510614	8267	0.00236849	19.6221
rs141781605	2.72096e-06	GCST90200165	Octadecenedioate (C18:1-DC) levels	6	22894779	A	T	0.0121212	-0.323323	0.0689265	8267	0.0026546	21.9986
rs60319887	1.48729e-06	GCST90200165	Octadecenedioate (C18:1-DC) levels	6	70107304	A	C	0.16245	-0.0992743	0.0206266	8267	0.00279419	23.1587
rs79239612	4.56709e-06	GCST90200165	Octadecenedioate (C18:1-DC) levels	6	156793706	A	G	0.0814634	-0.127521	0.0278202	8267	0.00253509	21.0057
rs35461919	3.34839e-06	GCST90200165	Octadecenedioate (C18:1-DC) levels	8	5948246	T	G	0.0551876	-0.155342	0.0334198	8267	0.00260669	21.6006
rs147745664	6.92418e-06	GCST90200165	Octadecenedioate (C18:1-DC) levels	8	59698863	T	C	0.0180869	0.253272	0.0563327	8267	0.00243918	20.2092
rs80085661	3.61031e-06	GCST90200165	Octadecenedioate (C18:1-DC) levels	9	69017960	A	G	0.0436291	0.169898	0.0366741	8267	0.00258931	21.4562
rs117588271	1.6494e-06	GCST90200165	Octadecenedioate (C18:1-DC) levels	11	34317693	T	C	0.0503326	0.169822	0.035437	8267	0.00277026	22.9598
rs4762697	4.24735e-33	GCST90200165	Octadecenedioate (C18:1-DC) levels	12	21162039	T	A	0.714179	0.200516	0.0167302	8267	0.0170792	143.612
rs4149056	9.73081e-127	GCST90200165	Octadecenedioate (C18:1-DC) levels	12	21178615	C	T	0.155145	0.479794	0.0200349	8267	0.0648722	573.364
rs67521432	6.8228e-06	GCST90200165	Octadecenedioate (C18:1-DC) levels	12	113331295	G	T	0.10595	0.110781	0.0246227	8267	0.00244258	20.2374
rs7151628	3.05993e-06	GCST90200165	Octadecenedioate (C18:1-DC) levels	14	64537029	T	A	0.677614	0.0758244	0.0162478	8267	0.00262747	21.7733
rs2803945	2.27039e-06	GCST90200165	Octadecenedioate (C18:1-DC) levels	14	72590494	A	G	0.822969	0.0945618	0.0200015	8267	0.00269641	22.3461
rs112152354	9.66035e-06	GCST90200165	Octadecenedioate (C18:1-DC) levels	17	80396348	A	G	0.043523	-0.163231	0.0368914	8267	0.00236254	19.5727
rs4797835	6.84536e-06	GCST90200165	Octadecenedioate (C18:1-DC) levels	18	13928180	C	T	0.470367	0.0688649	0.0153086	8267	0.00244183	20.2311
rs147509526	7.73162e-08	GCST90200165	Octadecenedioate (C18:1-DC) levels	19	15665520	T	C	0.0135922	0.350528	0.0652354	8267	0.0034803	28.8651
rs62107766	1.54552e-23	GCST90200165	Octadecenedioate (C18:1-DC) levels	19	15872675	A	T	0.296127	-0.163201	0.0163224	8267	0.0119484	99.9476
rs130766	5.91856e-06	GCST90200165	Octadecenedioate (C18:1-DC) levels	22	48379903	A	G	0.0113103	0.322428	0.0711874	8267	0.00247534	20.5095
rs3845396	2.33332e-06	GCST90200207	Methyl vanillate sulfate levels	1	180265842	G	C	0.0800047	0.188355	0.0398872	4303	0.0051555	22.2887
rs76829912	5.58918e-06	GCST90200207	Methyl vanillate sulfate levels	1	246417768	C	A	0.136576	0.141662	0.0311937	4303	0.00477007	20.6144
rs73077560	1.10002e-06	GCST90200207	Methyl vanillate sulfate levels	3	46615712	C	T	0.0111085	0.496499	0.101891	4303	0.00548787	23.7336
rs78400852	5.11327e-06	GCST90200207	Methyl vanillate sulfate levels	3	102685600	T	C	0.0292067	0.296735	0.0650723	4303	0.00480928	20.7847
rs9290663	8.08315e-06	GCST90200207	Methyl vanillate sulfate levels	3	178712151	T	A	0.136503	0.140328	0.0314428	4303	0.00460754	19.9088
rs76636050	1.99679e-06	GCST90200207	Methyl vanillate sulfate levels	5	23945151	A	G	0.0406265	0.260967	0.0548971	4303	0.00522428	22.5876
rs315723	5.44164e-06	GCST90200207	Methyl vanillate sulfate levels	5	170288730	C	G	0.0526316	0.215124	0.0473113	4303	0.00478184	20.6655
rs12204939	7.82352e-06	GCST90200207	Methyl vanillate sulfate levels	6	143209326	C	G	0.0485471	-0.223299	0.0499555	4303	0.00462193	19.9712
rs117020078	7.58575e-06	GCST90200207	Methyl vanillate sulfate levels	6	165557100	T	C	0.0839277	0.172566	0.0385489	4303	0.00463551	20.0302
rs141206874	7.40841e-06	GCST90200207	Methyl vanillate sulfate levels	8	92987498	C	T	0.0119972	-0.446001	0.0995181	4303	0.00464594	20.0755
rs117439166	6.79112e-06	GCST90200207	Methyl vanillate sulfate levels	10	78463350	G	T	0.0380841	0.247794	0.0550637	4303	0.00468425	20.2418
rs149459659	9.23154e-06	GCST90200207	Methyl vanillate sulfate levels	10	92079398	A	G	0.0206102	0.334105	0.0753433	4303	0.0045491	19.6551
rs12570982	6.33854e-06	GCST90200207	Methyl vanillate sulfate levels	10	107810381	C	T	0.147954	-0.136922	0.0303276	4303	0.00471462	20.3736
rs11246108	3.60096e-07	GCST90200207	Methyl vanillate sulfate levels	11	350917	A	G	0.284983	0.121803	0.023935	4303	0.00598235	25.8849
rs1443156	4.08116e-06	GCST90200207	Methyl vanillate sulfate levels	11	25527145	A	C	0.987805	-0.456302	0.0990409	4303	0.00490871	21.2165
rs140124490	6.94498e-06	GCST90200207	Methyl vanillate sulfate levels	11	44670542	G	T	0.0128415	0.431163	0.0959126	4303	0.0046744	20.199
rs61895821	4.27752e-06	GCST90200207	Methyl vanillate sulfate levels	11	61040749	T	G	0.0714957	0.192213	0.0418088	4303	0.00488799	21.1265
rs148457790	9.07127e-06	GCST90200207	Methyl vanillate sulfate levels	12	125082691	A	G	0.0169869	0.369741	0.0833088	4303	0.00455679	19.6885
rs526582	8.86952e-06	GCST90200207	Methyl vanillate sulfate levels	13	94118587	C	T	0.106555	0.155069	0.0349014	4303	0.00456673	19.7316
rs76891935	1.87104e-06	GCST90200207	Methyl vanillate sulfate levels	13	97706072	T	G	0.078929	0.189886	0.0398345	4303	0.00525301	22.7125
rs10467820	6.43321e-06	GCST90200207	Methyl vanillate sulfate levels	14	68452299	T	A	0.378731	0.0993829	0.0220282	4303	0.00470809	20.3453
rs12891730	7.98941e-06	GCST90200207	Methyl vanillate sulfate levels	14	101113259	G	A	0.87126	-0.14574	0.0326372	4303	0.00461267	19.931
rs12603413	2.5148e-06	GCST90200207	Methyl vanillate sulfate levels	17	15403502	G	A	0.929436	-0.19667	0.0417832	4303	0.00512237	22.1448
rs73234777	2.91434e-06	GCST90200207	Methyl vanillate sulfate levels	21	45873785	T	C	0.0583353	0.214896	0.0459496	4303	0.00505731	21.8621
rs2073257	3.81998e-06	GCST90200207	Methyl vanillate sulfate levels	22	26247777	C	T	0.0669154	0.200189	0.0433222	4303	0.00493785	21.3431
rs140518503	2.86958e-06	GCST90200252	3,5-dichloro-2,6-dihydroxybenzoic acid levels	1	34133984	A	G	0.00585794	-0.46087	0.0984778	8218	0.00265802	21.8965
rs79839203	3.96475e-06	GCST90200252	3,5-dichloro-2,6-dihydroxybenzoic acid levels	2	84034855	A	C	0.0239401	0.226376	0.0490712	8218	0.00258296	21.2766
rs1901813	1.33357e-07	GCST90200252	3,5-dichloro-2,6-dihydroxybenzoic acid levels	2	233600122	G	A	0.256705	-0.0914472	0.0173387	8218	0.00337345	27.8101
rs146349685	7.03591e-06	GCST90200252	3,5-dichloro-2,6-dihydroxybenzoic acid levels	3	21289863	A	G	0.0208435	-0.238387	0.053062	8218	0.00245	20.1787
rs74904971	4.45531e-52	GCST90200252	3,5-dichloro-2,6-dihydroxybenzoic acid levels	4	88128874	A	C	0.110759	0.360986	0.0237727	8218	0.0272923	230.525
rs6822242	7.11037e-06	GCST90200252	3,5-dichloro-2,6-dihydroxybenzoic acid levels	4	88264635	G	C	0.0262606	-0.213511	0.0475488	8218	0.00244755	20.1584
rs115372965	1.67142e-06	GCST90200252	3,5-dichloro-2,6-dihydroxybenzoic acid levels	5	24644399	C	T	0.016687	0.284168	0.0593307	8218	0.00278365	22.9343
rs72791889	9.56713e-06	GCST90200252	3,5-dichloro-2,6-dihydroxybenzoic acid levels	5	107695658	G	A	0.0467013	-0.160667	0.0362947	8218	0.00237885	19.5912
rs12109542	8.88523e-06	GCST90200252	3,5-dichloro-2,6-dihydroxybenzoic acid levels	5	118834163	A	G	0.0255208	-0.212276	0.0477812	8218	0.00239596	19.7325
rs117452514	1.83708e-06	GCST90200252	3,5-dichloro-2,6-dihydroxybenzoic acid levels	6	149663634	C	T	0.0199976	-0.258927	0.054276	8218	0.00276167	22.7527
rs759843	5.36942e-06	GCST90200252	3,5-dichloro-2,6-dihydroxybenzoic acid levels	7	127705938	G	A	0.41777	-0.0704733	0.0154893	8218	0.00251262	20.6957
rs16919898	3.38108e-06	GCST90200252	3,5-dichloro-2,6-dihydroxybenzoic acid levels	9	3892020	T	C	0.0363548	-0.188852	0.0406467	8218	0.00261991	21.5818
rs482074	3.00788e-06	GCST90200252	3,5-dichloro-2,6-dihydroxybenzoic acid levels	10	113307212	G	A	0.259841	-0.0803776	0.0172104	8218	0.0026471	21.8063
rs147286139	6.52079e-06	GCST90200252	3,5-dichloro-2,6-dihydroxybenzoic acid levels	10	118256844	G	A	0.0281985	-0.207849	0.046099	8218	0.00246759	20.3239
rs10830989	6.61284e-07	GCST90200252	3,5-dichloro-2,6-dihydroxybenzoic acid levels	11	93153482	G	C	0.675254	-0.0802444	0.016138	8218	0.00299957	24.7186
rs150583575	6.93562e-06	GCST90200252	3,5-dichloro-2,6-dihydroxybenzoic acid levels	15	52862203	A	G	0.0177718	-0.258737	0.0575527	8218	0.00245331	20.206
rs920067	8.88175e-06	GCST90200252	3,5-dichloro-2,6-dihydroxybenzoic acid levels	15	87847286	C	G	0.39969	-0.0695277	0.0156497	8218	0.00239605	19.7332
rs78280516	9.12276e-06	GCST90200252	3,5-dichloro-2,6-dihydroxybenzoic acid levels	16	12017727	G	A	0.018154	-0.253356	0.057101	8218	0.00238984	19.682
rs139497388	5.49439e-07	GCST90200252	3,5-dichloro-2,6-dihydroxybenzoic acid levels	19	19550762	T	C	0.0142281	0.321161	0.0641271	8218	0.0030428	25.0759
rs35634483	1.93243e-06	GCST90200252	3,5-dichloro-2,6-dihydroxybenzoic acid levels	19	32922708	C	T	0.2489	-0.0840141	0.0176487	8218	0.0027499	22.6555
rs8111613	7.00763e-08	GCST90200252	3,5-dichloro-2,6-dihydroxybenzoic acid levels	19	46245902	C	A	0.0780372	-0.152327	0.0282559	8218	0.003524	29.0556
rs6127503	8.15509e-06	GCST90200252	3,5-dichloro-2,6-dihydroxybenzoic acid levels	20	55462379	T	C	0.211114	0.084298	0.0188964	8218	0.00241579	19.8962
rs55991483	6.77212e-06	GCST90200253	Vanillic acid glycine levels	1	12573024	G	C	0.0734312	0.13921	0.0309306	7512	0.0026893	20.2511
rs72817365	4.91747e-06	GCST90200253	Vanillic acid glycine levels	2	66172044	T	C	0.0148548	-0.307444	0.0672997	7512	0.00277042	20.8636
rs78850110	2.09483e-06	GCST90200253	Vanillic acid glycine levels	2	67783229	A	T	0.0564616	0.170255	0.0358881	7512	0.00298706	22.5
rs1047891	1.43213e-06	GCST90200253	Vanillic acid glycine levels	2	210675783	A	C	0.310023	0.0848878	0.0176098	7512	0.00308379	23.2309
rs9835855	4.15763e-06	GCST90200253	Vanillic acid glycine levels	3	99337762	T	C	0.961765	0.194976	0.0423553	7512	0.00281299	21.1851
rs7664352	5.31376e-06	GCST90200253	Vanillic acid glycine levels	4	175057038	C	T	0.217146	-0.0907942	0.019946	7512	0.00275076	20.7152
rs4043197	5.51208e-06	GCST90200253	Vanillic acid glycine levels	4	189587391	A	G	0.0631089	-0.156232	0.0343798	7512	0.00274148	20.6451
rs187352208	3.36939e-06	GCST90200253	Vanillic acid glycine levels	6	3071972	G	A	0.00113348	1.11694	0.240361	7512	0.00286635	21.5882
rs3799340	6.4445e-12	GCST90200253	Vanillic acid glycine levels	6	25762418	T	C	0.430149	0.112088	0.0163168	7512	0.00624271	47.1772
rs34199055	4.3225e-08	GCST90200253	Vanillic acid glycine levels	6	100635818	T	C	0.148596	-0.126919	0.0231726	7512	0.00397757	29.9908
rs4355631	6.06632e-06	GCST90200253	Vanillic acid glycine levels	6	131505809	G	A	0.493241	-0.0752474	0.0166327	7512	0.00271719	20.4617
rs10499280	1.06046e-06	GCST90200253	Vanillic acid glycine levels	6	156385129	C	G	0.427317	0.0814554	0.0166914	7512	0.00316027	23.8089
rs74970545	5.27096e-07	GCST90200253	Vanillic acid glycine levels	9	18871193	G	C	0.0539335	0.178681	0.035621	7512	0.00333839	25.1553
rs7915981	7.15683e-06	GCST90200253	Vanillic acid glycine levels	10	132435384	A	G	0.509505	-0.0744059	0.0165753	7512	0.0026753	20.1454
rs117841983	5.82746e-06	GCST90200253	Vanillic acid glycine levels	11	120124759	G	A	0.00333067	0.636701	0.140473	7512	0.00272737	20.5385
rs10845632	9.39115e-07	GCST90200253	Vanillic acid glycine levels	12	12795260	A	G	0.621184	-0.084169	0.0171634	7512	0.0031912	24.0426
rs9300713	1.32294e-06	GCST90200253	Vanillic acid glycine levels	13	102110977	A	C	0.59642	-0.0803441	0.0166128	7512	0.00310396	23.3833
rs114538296	4.11034e-11	GCST90200253	Vanillic acid glycine levels	14	80796448	C	A	0.0123268	0.485674	0.0735864	7512	0.00576538	43.5491
rs7143814	2.9937e-06	GCST90200253	Vanillic acid glycine levels	14	93172362	C	T	0.289576	-0.0833002	0.0178325	7512	0.00289636	21.8148
rs395438	4.38882e-06	GCST90200253	Vanillic acid glycine levels	17	31672437	C	T	0.935887	0.154131	0.0335646	7512	0.00279927	21.0815
rs73432460	6.03876e-06	GCST90200253	Vanillic acid glycine levels	18	49651238	A	C	0.0670331	-0.146743	0.0324291	7512	0.00271836	20.4705
rs150827829	7.00277e-06	GCST90200253	Vanillic acid glycine levels	18	60819872	C	T	0.00748863	0.423544	0.0942549	7512	0.00268082	20.1871
rs8106748	1.17857e-14	GCST90200253	Vanillic acid glycine levels	19	32791891	A	G	0.191175	0.158043	0.0204763	7512	0.00786795	59.5569
rs73233368	4.7319e-06	GCST90200253	Vanillic acid glycine levels	21	42956423	T	G	0.108749	-0.120448	0.0263198	7512	0.00278016	20.9372
rs1570805	8.27775e-10	GCST90200254	(S)-a-amino-omega-caprolactam levels	1	156294857	T	C	0.106352	0.140763	0.0229274	8185	0.00458409	37.6844
rs28441511	7.79745e-06	GCST90200254	(S)-a-amino-omega-caprolactam levels	3	128656805	C	A	0.0411322	-0.161316	0.0360833	8185	0.00243593	19.9819
rs72679250	4.59693e-07	GCST90200254	(S)-a-amino-omega-caprolactam levels	4	110205234	T	A	0.0579326	-0.155791	0.0308961	8185	0.00309679	25.4197
rs192796587	6.35384e-06	GCST90200254	(S)-a-amino-omega-caprolactam levels	5	43082137	T	G	0.00146753	-0.837178	0.185452	8185	0.00248356	20.3735
rs2584	5.66884e-06	GCST90200254	(S)-a-amino-omega-caprolactam levels	8	6445504	A	G	0.340858	0.0688467	0.0151699	8185	0.0025101	20.5918
rs6984241	2.25141e-06	GCST90200254	(S)-a-amino-omega-caprolactam levels	8	125454844	T	G	0.378656	-0.0706335	0.0149349	8185	0.00272529	22.362
rs118162901	1.12313e-08	GCST90200254	(S)-a-amino-omega-caprolactam levels	11	113180763	G	A	0.0189556	-0.292046	0.0511374	8185	0.00396898	32.6076
rs7327594	2.02849e-06	GCST90200254	(S)-a-amino-omega-caprolactam levels	13	53551535	A	T	0.295972	-0.0733315	0.0154364	8185	0.00274963	22.5623
rs1187589	7.62965e-06	GCST90200254	(S)-a-amino-omega-caprolactam levels	14	54585739	A	G	0.309211	0.0700623	0.0156553	8185	0.00244099	20.0235
rs77924615	3.1025e-07	GCST90200254	(S)-a-amino-omega-caprolactam levels	16	20381010	A	G	0.191439	-0.0940953	0.0183884	8185	0.00318891	26.1783
rs2863979	6.46592e-09	GCST90200254	(S)-a-amino-omega-caprolactam levels	16	68297987	A	G	0.718054	-0.0912402	0.0157196	8185	0.00409908	33.6809
rs11658365	9.22986e-06	GCST90200254	(S)-a-amino-omega-caprolactam levels	17	7783630	C	G	0.956353	-0.155297	0.0350204	8185	0.00239675	19.6597
rs74922076	3.01724e-07	GCST90200254	(S)-a-amino-omega-caprolactam levels	17	13117591	A	G	0.0260098	-0.228059	0.0445221	8185	0.00319547	26.2323
rs34520316	5.73171e-06	GCST90200334	Taurodeoxycholate levels	1	1902679	A	T	0.0272123	-0.230884	0.0508998	7287	0.00281567	20.5701
rs11118991	4.39949e-06	GCST90200334	Taurodeoxycholate levels	1	208126783	T	C	0.226273	-0.0902024	0.0196453	7287	0.0028848	21.0766
rs115240947	3.37393e-06	GCST90200334	Taurodeoxycholate levels	1	233910630	C	T	0.0590947	0.160735	0.0345916	7287	0.00295424	21.5854
rs146174820	7.00393e-06	GCST90200334	Taurodeoxycholate levels	2	68387100	A	G	0.0198629	-0.266231	0.0592471	7287	0.00276333	20.1866
rs561141837	6.26067e-06	GCST90200334	Taurodeoxycholate levels	2	108660664	T	C	0.00711031	-0.443427	0.09816	7287	0.00279262	20.4012
rs17275803	1.21823e-06	GCST90200334	Taurodeoxycholate levels	2	188749683	T	C	0.0400412	0.202728	0.0417768	7287	0.00322112	23.5417
rs7624084	7.08687e-06	GCST90200334	Taurodeoxycholate levels	3	141374443	C	T	0.428353	-0.0745552	0.0166008	7287	0.00276025	20.1641
rs191378379	3.50582e-06	GCST90200334	Taurodeoxycholate levels	4	6527093	A	G	0.0114799	-0.358044	0.077186	7287	0.00294419	21.5118
rs62304746	5.59396e-06	GCST90200334	Taurodeoxycholate levels	4	89253095	A	C	0.0431843	-0.184305	0.0405852	7287	0.00282204	20.6167
rs80078071	2.19577e-06	GCST90200334	Taurodeoxycholate levels	4	180100099	A	G	0.189663	0.100342	0.0211937	7287	0.00306669	22.4095
rs138222210	7.14438e-06	GCST90200334	Taurodeoxycholate levels	5	40524371	T	A	0.0116777	-0.339522	0.0756285	7287	0.00275814	20.1486
rs6868187	7.12129e-07	GCST90200334	Taurodeoxycholate levels	5	178284740	G	A	0.0343737	0.22386	0.045151	7287	0.00336207	24.5753
rs760767	5.89076e-06	GCST90200334	Taurodeoxycholate levels	6	14010288	T	C	0.646964	0.0780685	0.0172326	7287	0.00280853	20.5178
rs10229386	8.128e-07	GCST90200334	Taurodeoxycholate levels	7	43204423	T	G	0.0393538	-0.207751	0.0421208	7287	0.00332734	24.3206
rs4731512	2.0432e-06	GCST90200334	Taurodeoxycholate levels	7	128733480	A	G	0.056596	0.169371	0.0356639	7287	0.00308553	22.5476
rs7387343	7.56205e-06	GCST90200334	Taurodeoxycholate levels	8	143201201	C	G	0.787062	-0.0912084	0.0203716	7287	0.00274333	20.0401
rs7046339	9.88499e-06	GCST90200334	Taurodeoxycholate levels	9	98885841	A	G	0.342015	-0.0764458	0.0172967	7287	0.00267343	19.5282
rs144169319	6.46123e-06	GCST90200334	Taurodeoxycholate levels	10	32858835	C	T	0.0140981	-0.307697	0.0682149	7287	0.00278438	20.3408
rs11004887	2.70693e-06	GCST90200334	Taurodeoxycholate levels	10	55476517	C	A	0.095574	-0.130423	0.0277976	7287	0.00301186	22.0077
rs2944489	8.48472e-06	GCST90200334	Taurodeoxycholate levels	10	131212568	A	G	0.039653	-0.188775	0.0423968	7287	0.00271328	19.82
rs145613406	7.21872e-06	GCST90200334	Taurodeoxycholate levels	12	94727594	G	A	0.0187991	0.270743	0.0603377	7287	0.00275543	20.1288
rs117854331	5.88267e-06	GCST90200334	Taurodeoxycholate levels	13	81655765	A	C	0.0380913	-0.195799	0.0432174	7287	0.00280888	20.5203
rs77090629	6.04007e-06	GCST90200334	Taurodeoxycholate levels	21	18012724	T	C	0.00845012	-0.403687	0.0892129	7287	0.00280199	20.4699
rs10753544	6.32521e-06	GCST90200339	5,6-dihydrothymine levels	1	22764780	C	T	0.445472	0.068847	0.0152478	8219	0.00247435	20.3821
rs12135163	1.90762e-06	GCST90200339	5,6-dihydrothymine levels	1	208418474	T	C	0.109828	0.116236	0.0244041	8219	0.00275258	22.6804
rs143742584	2.48464e-06	GCST90200339	5,6-dihydrothymine levels	1	232035424	C	T	0.0369099	-0.191789	0.0407248	8219	0.00269116	22.173
rs72796409	4.04363e-06	GCST90200339	5,6-dihydrothymine levels	2	20533661	A	G	0.305904	-0.0769285	0.0166905	8219	0.00257808	21.2388
rs145483109	3.11776e-06	GCST90200339	5,6-dihydrothymine levels	2	138924168	T	G	0.0185027	0.263584	0.0565278	8219	0.00263844	21.7374
rs2103208	8.40199e-06	GCST90200339	5,6-dihydrothymine levels	2	202508307	G	A	0.489971	-0.0687073	0.0154236	8219	0.00240862	19.8394
rs75581340	8.02727e-06	GCST90200339	5,6-dihydrothymine levels	3	149543237	T	A	0.0623927	0.14186	0.0317754	8219	0.00241917	19.9266
rs1450953	4.04617e-06	GCST90200339	5,6-dihydrothymine levels	5	52738331	G	C	0.66177	0.0740586	0.0160683	8219	0.00257793	21.2376
rs56689763	8.87093e-06	GCST90200339	5,6-dihydrothymine levels	5	79083002	A	G	0.0045078	-0.507867	0.114307	8219	0.00239604	19.7355
rs12188587	4.57556e-06	GCST90200339	5,6-dihydrothymine levels	5	128906867	G	A	0.0415545	0.176701	0.0385526	8219	0.00254943	21.0022
rs4713349	6.62915e-06	GCST90200339	5,6-dihydrothymine levels	6	11293835	G	C	0.150297	-0.0980832	0.0217708	8219	0.00246349	20.2925
rs9271344	4.60232e-06	GCST90200339	5,6-dihydrothymine levels	6	32615551	C	T	0.358622	-0.0726271	0.01585	8219	0.00254807	20.991
rs62422451	8.49982e-06	GCST90200339	5,6-dihydrothymine levels	6	169484622	G	A	0.0164714	-0.266656	0.0598933	8219	0.00240592	19.8171
rs77057517	8.57968e-06	GCST90200339	5,6-dihydrothymine levels	8	20603080	T	C	0.0454324	-0.163227	0.0366787	8219	0.00240376	19.7993
rs10967756	8.12321e-06	GCST90200339	5,6-dihydrothymine levels	9	27172440	C	T	0.0253841	-0.218369	0.0489406	8219	0.00241643	19.9039
rs80241890	3.78284e-06	GCST90200339	5,6-dihydrothymine levels	9	121222828	A	G	0.0491453	-0.162654	0.0351838	8219	0.00259357	21.3667
rs10742974	4.01069e-06	GCST90200339	5,6-dihydrothymine levels	11	6534684	A	G	0.352845	0.0750612	0.0162793	8219	0.00257999	21.2546
rs9556644	3.92403e-06	GCST90200339	5,6-dihydrothymine levels	13	96968436	C	G	0.541112	0.0721262	0.0156274	8219	0.00258505	21.2964
rs58312733	7.06537e-06	GCST90200339	5,6-dihydrothymine levels	19	41019502	T	C	0.0925158	0.118736	0.0264346	8219	0.0024487	20.1704
rs117260337	6.31882e-06	GCST90200339	5,6-dihydrothymine levels	22	32466199	A	T	0.00538292	0.47371	0.104909	8219	0.0024746	20.3842
rs131807	3.45216e-12	GCST90200339	5,6-dihydrothymine levels	22	50525111	C	G	0.568684	0.108576	0.0156046	8219	0.00585589	48.4013
rs55817315	5.22467e-06	GCST90200346	4-acetaminophen sulfate levels	1	115324996	T	C	0.142806	0.138196	0.0303358	4197	0.00492038	20.7431
rs76408942	7.10121e-06	GCST90200346	4-acetaminophen sulfate levels	2	49339044	C	A	0.0819791	0.173558	0.0386489	4197	0.00478183	20.1562
rs112088295	7.81456e-06	GCST90200346	4-acetaminophen sulfate levels	2	177605362	T	C	0.0197368	-0.343714	0.0768901	4197	0.00473862	19.9732
rs4684474	7.21146e-07	GCST90200346	4-acetaminophen sulfate levels	3	5296250	G	A	0.0975758	0.179809	0.0362842	4197	0.00581721	24.546
rs111453384	4.72346e-06	GCST90200346	4-acetaminophen sulfate levels	3	35193824	C	G	0.0144945	0.404408	0.0883621	4197	0.004966	20.9363
rs17761406	9.94961e-06	GCST90200346	4-acetaminophen sulfate levels	3	74007594	G	A	0.0746431	0.179817	0.0406985	4197	0.00462967	19.5118
rs709092	1.5356e-06	GCST90200346	4-acetaminophen sulfate levels	3	191744500	A	G	0.402466	0.104143	0.021667	4197	0.00547444	23.0917
rs2920754	8.87562e-06	GCST90200346	4-acetaminophen sulfate levels	5	22349436	A	T	0.975744	0.305869	0.0688446	4197	0.00468117	19.7299
rs7779625	3.97104e-06	GCST90200346	4-acetaminophen sulfate levels	7	2663241	C	T	0.189727	-0.126358	0.0273923	4197	0.00504444	21.2687
rs76618189	7.31507e-06	GCST90200346	4-acetaminophen sulfate levels	7	146877296	A	G	0.0416866	0.242701	0.0541223	4197	0.00476843	20.0994
rs145590927	3.37253e-06	GCST90200346	4-acetaminophen sulfate levels	9	93522063	C	G	0.019341	0.35806	0.0770565	4197	0.0051183	21.5817
rs74514309	3.96501e-06	GCST90200346	4-acetaminophen sulfate levels	9	127103411	T	C	0.0501074	-0.226375	0.049071	4197	0.00504512	21.2716
rs7940112	3.23729e-06	GCST90200346	4-acetaminophen sulfate levels	11	890405	C	T	0.491809	0.100402	0.0215678	4197	0.00513686	21.6604
rs187337583	4.04052e-06	GCST90200346	4-acetaminophen sulfate levels	12	96216982	T	C	0.00513494	0.688123	0.149291	4197	0.00503655	21.2353
rs61964376	9.04389e-06	GCST90200346	4-acetaminophen sulfate levels	13	82640845	A	G	0.0368735	-0.252945	0.0569843	4197	0.00467271	19.694
rs58579729	3.97654e-06	GCST90200346	4-acetaminophen sulfate levels	13	94248748	A	C	0.040186	0.248839	0.0539475	4197	0.00504382	21.2661
rs76956050	3.61919e-06	GCST90200346	4-acetaminophen sulfate levels	13	109895269	G	A	0.0565654	-0.21231	0.0458343	4197	0.00508635	21.4463
rs8021408	6.40811e-06	GCST90200346	4-acetaminophen sulfate levels	14	79489072	T	C	0.296471	0.10621	0.0235371	4197	0.00482819	20.3525
rs741686	7.86286e-06	GCST90200346	4-acetaminophen sulfate levels	16	8403943	T	C	0.145372	0.139059	0.0311172	4197	0.00473584	19.9614
rs56210737	3.7019e-07	GCST90200346	4-acetaminophen sulfate levels	16	60990580	T	C	0.0237064	0.357438	0.0703109	4197	0.00612	25.8315
rs76468629	6.53991e-06	GCST90200346	4-acetaminophen sulfate levels	16	77800333	G	A	0.0238493	0.314887	0.0698485	4197	0.00481902	20.3137
rs11077615	6.86865e-07	GCST90200346	4-acetaminophen sulfate levels	17	72600441	T	G	0.220851	-0.131396	0.0264643	4197	0.0058393	24.6398
rs72989729	8.03392e-06	GCST90200346	4-acetaminophen sulfate levels	19	1618087	T	C	0.0401338	0.240464	0.053864	4197	0.00472614	19.9203
rs146106053	4.97951e-06	GCST90200346	4-acetaminophen sulfate levels	19	15555949	T	C	0.0233285	0.323502	0.0708556	4197	0.00494214	20.8352
rs78169904	7.59444e-06	GCST90200346	4-acetaminophen sulfate levels	19	46396631	C	T	0.0277844	-0.291295	0.0650747	4197	0.00475154	20.0279
rs71640299	6.16524e-06	GCST90200346	4-acetaminophen sulfate levels	22	29581240	A	G	0.0525751	0.217291	0.0480664	4197	0.00484565	20.4265
rs11580751	2.33191e-06	GCST90200359	5-methylthioadenosine (mta) levels	1	158767214	A	C	0.114095	0.110457	0.0233904	8210	0.00270888	22.2949
rs10497814	3.49711e-06	GCST90200359	5-methylthioadenosine (mta) levels	2	198096744	G	A	0.069968	0.136339	0.0293884	8210	0.00261462	21.517
rs1047891	5.43463e-11	GCST90200359	5-methylthioadenosine (mta) levels	2	210675783	A	C	0.310446	-0.106771	0.0162798	8210	0.0052119	43.0034
rs4544437	1.03838e-06	GCST90200359	5-methylthioadenosine (mta) levels	2	215927585	T	C	0.257256	-0.0851383	0.0174313	8210	0.00289726	23.8498
rs10445741	5.15569e-06	GCST90200359	5-methylthioadenosine (mta) levels	2	229243032	T	C	0.465588	0.0694233	0.0152299	8210	0.0025245	20.7735
rs2663277	9.98921e-06	GCST90200359	5-methylthioadenosine (mta) levels	4	125264247	C	T	0.501493	-0.0671724	0.0152063	8210	0.00237116	19.5087
rs62334892	7.00101e-06	GCST90200359	5-methylthioadenosine (mta) levels	4	169039486	G	A	0.0346941	-0.18468	0.041098	8210	0.00245351	20.188
rs139517013	8.92984e-06	GCST90200359	5-methylthioadenosine (mta) levels	5	71751143	A	C	0.0227273	-0.224535	0.0505529	8210	0.00239712	19.7229
rs13355726	5.56361e-06	GCST90200359	5-methylthioadenosine (mta) levels	5	147880711	C	T	0.157537	-0.0948228	0.0208754	8210	0.00250682	20.6277
rs9471975	4.46355e-10	GCST90200359	5-methylthioadenosine (mta) levels	6	42951484	C	T	0.579794	0.0946975	0.0151834	8210	0.00471567	38.8896
rs17410405	7.33421e-06	GCST90200359	5-methylthioadenosine (mta) levels	6	75435291	C	T	0.0112929	0.318666	0.0710713	8210	0.00244274	20.0991
rs4870052	6.69699e-11	GCST90200359	5-methylthioadenosine (mta) levels	6	149839978	A	G	0.341109	-0.102285	0.0156703	8210	0.00516272	42.5955
rs662138	6.70285e-09	GCST90200359	5-methylthioadenosine (mta) levels	6	160143444	G	C	0.175624	-0.114689	0.01978	8210	0.00407824	33.6113
rs148578646	9.48565e-06	GCST90200359	5-methylthioadenosine (mta) levels	7	10419029	A	G	0.0151905	-0.271086	0.0612129	8210	0.00238314	19.6075
rs116861703	8.36972e-06	GCST90200359	5-methylthioadenosine (mta) levels	8	38659098	C	T	0.014612	-0.281685	0.0632218	8210	0.00241214	19.8467
rs1039336	5.48269e-06	GCST90200359	5-methylthioadenosine (mta) levels	9	8376287	G	A	0.262797	-0.0782201	0.0172086	8210	0.00251022	20.6557
rs111936620	2.7243e-06	GCST90200359	5-methylthioadenosine (mta) levels	10	71527041	T	C	0.0094015	0.367842	0.0784213	8210	0.00267269	21.9963
rs11200908	3.14621e-06	GCST90200359	5-methylthioadenosine (mta) levels	10	84181230	T	A	0.35152	-0.0761198	0.0163311	8210	0.00263921	21.7199
rs144145554	1.94224e-06	GCST90200359	5-methylthioadenosine (mta) levels	10	102106684	A	G	0.0233072	0.234494	0.0492703	8210	0.0027514	22.6458
rs79553426	6.16933e-06	GCST90200359	5-methylthioadenosine (mta) levels	13	22499793	A	G	0.0190191	-0.249484	0.0551895	8210	0.00248285	20.4299
rs1373567	9.98266e-06	GCST90200359	5-methylthioadenosine (mta) levels	13	43271845	G	A	0.200617	0.0828562	0.0187561	8210	0.00237132	19.5101
rs183900347	2.48935e-06	GCST90200359	5-methylthioadenosine (mta) levels	13	100223843	G	A	0.00948128	0.366922	0.0779193	8210	0.00269366	22.1693
rs2186080	3.79542e-06	GCST90200359	5-methylthioadenosine (mta) levels	14	62449441	A	G	0.663084	0.0732458	0.0158463	8210	0.0025956	21.3601
rs2351495	5.06394e-06	GCST90200359	5-methylthioadenosine (mta) levels	15	89762583	G	T	0.0294875	-0.202076	0.0442943	8210	0.00252866	20.8079
rs41278174	1.06477e-09	GCST90200359	5-methylthioadenosine (mta) levels	16	16165739	A	G	0.0241985	0.294315	0.0482533	8210	0.00451091	37.1933
rs212469	1.1554e-06	GCST90200359	5-methylthioadenosine (mta) levels	17	34397322	A	C	0.679605	0.0787982	0.0162032	8210	0.00287236	23.6442
rs135586	5.69386e-06	GCST90200359	5-methylthioadenosine (mta) levels	22	47602335	G	T	0.476454	-0.068792	0.0151609	8210	0.00250147	20.5835
rs1256287	2.76284e-06	GCST90200378	Cortisol levels (plasma)	1	161684903	G	A	0.583885	0.0727783	0.0155254	8193	0.00267493	21.9691
rs60852193	6.21352e-06	GCST90200378	Cortisol levels (plasma)	3	147314614	A	G	0.241354	0.0807042	0.0178589	8193	0.00248633	20.4163
rs17861928	6.91752e-06	GCST90200378	Cortisol levels (plasma)	4	117447883	T	C	0.0445927	-0.169028	0.0375934	8193	0.00246139	20.211
rs13118145	7.05287e-06	GCST90200378	Cortisol levels (plasma)	4	122096386	C	G	0.167353	0.0925462	0.0206021	8193	0.00245687	20.1738
rs7684188	8.91036e-06	GCST90200378	Cortisol levels (plasma)	4	145322033	A	G	0.178131	0.0892371	0.0200891	8193	0.0024026	19.7271
rs72862263	8.64492e-06	GCST90200378	Cortisol levels (plasma)	6	43820702	G	A	0.0248747	0.217854	0.0489717	8193	0.00240963	19.7849
rs6937159	3.98039e-06	GCST90200378	Cortisol levels (plasma)	6	97712229	G	C	0.305991	-0.0770372	0.0167022	8193	0.00258991	21.269
rs62456322	2.77109e-07	GCST90200378	Cortisol levels (plasma)	7	32208313	C	T	0.0694655	0.156196	0.0303979	8193	0.00321227	26.3965
rs117785841	3.48131e-06	GCST90200378	Cortisol levels (plasma)	7	148575466	T	C	0.0280603	-0.213752	0.0460655	8193	0.00262111	21.526
rs138297249	2.41054e-06	GCST90200378	Cortisol levels (plasma)	8	36187530	A	G	0.029914	0.211721	0.0448985	8193	0.00270673	22.231
rs2513777	6.47772e-06	GCST90200378	Cortisol levels (plasma)	8	94099935	T	C	0.963836	0.186563	0.0413651	8193	0.00247664	20.3365
rs111385261	4.23892e-06	GCST90200378	Cortisol levels (plasma)	9	14934052	G	A	0.176599	0.092488	0.0201091	8193	0.00257527	21.1485
rs12259037	1.07567e-06	GCST90200378	Cortisol levels (plasma)	10	30011150	A	G	0.409035	-0.0760723	0.0155973	8193	0.00289502	23.782
rs34564588	9.24723e-06	GCST90200378	Cortisol levels (plasma)	12	24051983	C	T	0.206662	0.0856391	0.0193139	8193	0.00239398	19.6561
rs117891749	2.26429e-07	GCST90200378	Cortisol levels (plasma)	12	89507093	C	A	0.0113551	-0.374245	0.0723008	8193	0.0032596	26.7867
rs798773	9.37199e-06	GCST90200378	Cortisol levels (plasma)	13	52790898	G	C	0.842884	0.0937972	0.0211676	8193	0.00239086	19.6305
rs73204696	1.04154e-06	GCST90200378	Cortisol levels (plasma)	13	55098132	T	C	0.223642	0.0896859	0.0183646	8193	0.00290255	23.844
rs4491436	5.83584e-11	GCST90200378	Cortisol levels (plasma)	14	94338363	C	A	0.205472	0.122851	0.018762	8193	0.00520582	42.864
rs7405731	2.66364e-06	GCST90200378	Cortisol levels (plasma)	17	41769673	G	A	0.752475	-0.0879808	0.0187385	8193	0.00268347	22.0394
rs5994434	9.37731e-06	GCST90200378	Cortisol levels (plasma)	22	31833663	A	G	0.127291	0.100944	0.0227811	8193	0.00239072	19.6293
rs149635829	1.71105e-06	GCST90200378	Cortisol levels (plasma)	22	43150219	T	C	0.017295	0.284848	0.0595312	8193	0.00278665	22.8892
rs6683715	7.83374e-07	GCST90200379	Hypotaurine levels	1	41571095	A	T	0.124862	-0.110102	0.0222903	8212	0.00296225	24.3923
rs12129209	8.14511e-06	GCST90200379	Hypotaurine levels	1	109723565	T	A	0.0156079	0.266192	0.0596664	8212	0.00241785	19.8987
rs145661956	1.83277e-06	GCST90200379	Hypotaurine levels	1	161725007	G	A	0.00805173	0.39032	0.0818102	8212	0.00276424	22.7573
rs12059956	1.37356e-07	GCST90200379	Hypotaurine levels	1	171094121	A	G	0.418613	0.079416	0.015073	8212	0.00336901	27.7531
rs715	7.86825e-06	GCST90200379	Hypotaurine levels	2	210678331	C	T	0.306523	-0.0717446	0.0160548	8212	0.00242586	19.9647
rs139505918	3.20441e-06	GCST90200379	Hypotaurine levels	3	1843889	T	C	0.0449835	0.166146	0.0356747	8212	0.0026343	21.6847
rs73048024	7.16546e-08	GCST90200379	Hypotaurine levels	3	25507759	A	G	0.0651112	-0.159568	0.029621	8212	0.00352137	29.0126
rs142498160	2.91741e-06	GCST90200379	Hypotaurine levels	3	103313939	C	A	0.0179975	0.258701	0.0553189	8212	0.0026561	21.8647
rs141147436	1.02196e-07	GCST90200379	Hypotaurine levels	3	157427264	A	G	0.0742488	-0.150697	0.0283117	8212	0.00343821	28.3251
rs56000860	6.92633e-06	GCST90200379	Hypotaurine levels	4	127601853	T	C	0.0135992	0.284213	0.0632154	8212	0.00245542	20.2086
rs1595693	2.09358e-13	GCST90200379	Hypotaurine levels	4	138122498	C	T	0.325344	-0.114963	0.0156569	8212	0.00652249	53.9013
rs150132927	9.6296e-06	GCST90200379	Hypotaurine levels	4	140590996	A	G	0.0228662	0.215919	0.0487916	8212	0.00237908	19.5788
rs966554	8.22355e-06	GCST90200379	Hypotaurine levels	5	82233424	T	A	0.549546	0.0663853	0.014887	8212	0.00241563	19.8803
rs80207864	3.56894e-06	GCST90200379	Hypotaurine levels	5	91453561	C	A	0.0433215	0.167796	0.0362018	8212	0.00260927	21.4782
rs1366463	4.66617e-11	GCST90200379	Hypotaurine levels	5	115713487	T	C	0.529549	-0.0963758	0.0146441	8212	0.00524659	43.3017
rs9467632	3.35534e-06	GCST90200379	Hypotaurine levels	6	25889478	G	A	0.099025	-0.114395	0.0246129	8212	0.00262361	21.5965
rs9399136	6.97739e-07	GCST90200379	Hypotaurine levels	6	135081201	C	T	0.251699	0.0829295	0.0167129	8212	0.00298927	24.6155
rs10215967	1.36677e-06	GCST90200379	Hypotaurine levels	7	111440185	G	T	0.0766642	-0.134098	0.0277647	8212	0.00283255	23.3213
rs60859047	2.26979e-06	GCST90200379	Hypotaurine levels	9	114212700	T	C	0.0716027	-0.134492	0.0284472	8212	0.00271447	22.3464
rs10513480	7.85543e-07	GCST90200379	Hypotaurine levels	9	127277127	C	T	0.124173	0.110205	0.0223136	8212	0.0029616	24.387
rs7028191	1.68582e-06	GCST90200379	Hypotaurine levels	9	134225650	T	C	0.45131	-0.072874	0.0152206	8212	0.0027837	22.918
rs10826753	4.41655e-07	GCST90200379	Hypotaurine levels	10	30037847	T	C	0.433559	-0.076163	0.0150816	8212	0.00309598	25.4969
rs10877332	2.11485e-06	GCST90200379	Hypotaurine levels	12	59737817	A	C	0.190757	-0.0894307	0.0188588	8212	0.00273092	22.4822
rs192810656	6.38816e-06	GCST90200379	Hypotaurine levels	13	24200506	C	G	0.00840181	-0.360075	0.079784	8212	0.00247417	20.3633
rs17145645	6.23145e-06	GCST90200379	Hypotaurine levels	16	8283470	G	C	0.0112325	0.315665	0.0698624	8212	0.00247993	20.4108
rs1126464	1.09694e-08	GCST90200379	Hypotaurine levels	16	89637957	C	G	0.223728	0.102212	0.0178847	8212	0.00396157	32.6539
rs11656171	1.73566e-06	GCST90200379	Hypotaurine levels	17	81410288	G	C	0.140288	0.104716	0.0218979	8212	0.00277693	22.8621
rs8090864	3.94878e-06	GCST90200379	Hypotaurine levels	18	79404056	A	G	0.702181	0.0750556	0.0162667	8212	0.00258579	21.2844
rs113499369	4.64446e-06	GCST90200379	Hypotaurine levels	19	5753291	C	T	0.0902187	0.119479	0.0260858	8212	0.00254811	20.9734
rs8105903	3.0374e-09	GCST90200379	Hypotaurine levels	19	46784893	A	C	0.542676	-0.0898438	0.0151518	8212	0.00426328	35.1513
rs73154986	4.90619e-06	GCST90200379	Hypotaurine levels	20	62569013	T	C	0.064989	-0.135633	0.0296871	8212	0.00253538	20.8684
rs11887874	4.91013e-06	GCST90200501	X-12731 levels	2	11668906	T	C	0.35897	0.0886064	0.0193947	5770	0.00360429	20.8648
rs72974813	1.19226e-06	GCST90200501	X-12731 levels	2	229041848	G	A	0.0842755	-0.158945	0.0327255	5770	0.00407168	23.5815
rs150790707	2.644e-06	GCST90200501	X-12731 levels	4	155189551	T	G	0.0161489	0.346308	0.0737344	5770	0.00380848	22.0513
rs191162	7.52483e-06	GCST90200501	X-12731 levels	5	41473490	T	C	0.198049	0.103855	0.0231909	5770	0.00346367	20.0479
rs488748	6.76667e-06	GCST90200501	X-12731 levels	6	54539370	G	A	0.053025	0.184337	0.0409556	5770	0.00349865	20.2511
rs139179089	2.45524e-07	GCST90200501	X-12731 levels	7	35322147	C	A	0.0297714	0.282875	0.0548093	5770	0.0045952	26.6275
rs62461177	5.78219e-08	GCST90200501	X-12731 levels	7	64082778	T	A	0.128519	0.150318	0.0277064	5770	0.00507547	29.4246
rs11250003	8.22056e-06	GCST90200501	X-12731 levels	8	10405185	C	T	0.99158	-0.446995	0.100237	5770	0.00343462	19.8792
rs117405276	4.67453e-07	GCST90200501	X-12731 levels	8	81877728	A	C	0.0979381	-0.156888	0.0311335	5770	0.00438168	25.3848
rs1354504	6.44987e-06	GCST90200501	X-12731 levels	8	121260500	T	C	0.25427	-0.0938751	0.0208099	5770	0.00351444	20.3428
rs10961983	2.33483e-06	GCST90200501	X-12731 levels	9	15359604	T	C	0.0249782	0.277319	0.0587285	5770	0.00384956	22.29
rs1416942	6.63112e-06	GCST90200501	X-12731 levels	9	117392571	T	G	0.346222	-0.0879535	0.0195227	5770	0.0035053	20.2897
rs12355257	7.2711e-06	GCST90200501	X-12731 levels	10	110431534	T	C	0.0453663	-0.199948	0.0445755	5770	0.00347499	20.1137
rs117428324	5.63405e-06	GCST90200501	X-12731 levels	10	133303738	A	G	0.0157904	0.334589	0.0737033	5770	0.00355898	20.6015
rs57554724	1.27665e-07	GCST90200501	X-12731 levels	11	20440373	C	T	0.0445044	0.231953	0.0439125	5770	0.0048123	27.8916
rs12279948	2.51166e-06	GCST90200501	X-12731 levels	11	27026251	G	C	0.180201	-0.112505	0.0239007	5770	0.00382545	22.1499
rs61913160	1.40442e-07	GCST90200501	X-12731 levels	11	96789421	A	C	0.283801	0.109709	0.0208386	5770	0.00478069	27.7075
rs34649330	1.92758e-06	GCST90200501	X-12731 levels	12	53499247	T	C	0.152736	-0.122529	0.0257366	5770	0.00391288	22.6582
rs7299235	1.33108e-06	GCST90200501	X-12731 levels	12	69205182	C	G	0.749158	-0.106045	0.0219325	5770	0.00403527	23.3697
rs7988881	2.44357e-06	GCST90200501	X-12731 levels	13	73794749	C	T	0.324265	-0.0925721	0.0196428	5770	0.0038345	22.2026
rs76277562	9.50887e-07	GCST90200501	X-12731 levels	14	76338535	G	A	0.0500176	0.208859	0.0426109	5770	0.00414653	24.0168
rs138075613	8.85651e-06	GCST90200501	X-12731 levels	15	41405309	A	C	0.02953	0.241427	0.0543344	5770	0.00341006	19.7366
rs2115828	5.34316e-06	GCST90200501	X-12731 levels	15	54174918	G	A	0.014842	0.340508	0.0748231	5770	0.00357644	20.703
rs4426330	5.68005e-06	GCST90200501	X-12731 levels	15	90158897	G	A	0.233233	-0.101415	0.0223482	5770	0.00355628	20.5858
rs12708779	9.56465e-06	GCST90200501	X-12731 levels	16	13783509	C	G	0.70169	-0.0894762	0.0202124	5770	0.00338478	19.5897
rs55742101	1.01535e-06	GCST90200501	X-12731 levels	16	86329779	T	C	0.0795059	0.164695	0.0336893	5770	0.00412483	23.8906
rs62045844	4.26095e-06	GCST90200501	X-12731 levels	16	89018519	T	C	0.0584246	0.179484	0.0390332	5770	0.00365106	21.1365
rs6506440	2.29196e-06	GCST90200501	X-12731 levels	18	6781017	A	G	0.0471518	-0.20593	0.0435755	5770	0.00385568	22.3256
rs4839515	1.58688e-06	GCST90200506	X-12812 levels	1	116164162	C	T	0.263132	0.097951	0.0204066	6435	0.0035676	23.0325
rs151256139	2.54467e-06	GCST90200506	X-12812 levels	1	234795864	T	C	0.0130935	-0.364039	0.0773807	6435	0.00342761	22.1256
rs360413	1.01372e-06	GCST90200506	X-12812 levels	3	171589803	G	A	0.671737	0.0931365	0.0190504	6435	0.00370061	23.8944
rs76930955	8.08131e-06	GCST90200506	X-12812 levels	4	6565761	G	A	0.0389517	-0.201949	0.0452493	6435	0.00308581	19.9124
rs115806783	8.1116e-06	GCST90200506	X-12812 levels	4	60416500	A	C	0.075625	-0.147715	0.0331035	6435	0.00308469	19.9052
rs78871416	4.85843e-06	GCST90200506	X-12812 levels	4	181043656	T	C	0.0109256	0.38432	0.0840814	6435	0.00323616	20.8858
rs75768169	4.8086e-06	GCST90200506	X-12812 levels	5	10292289	G	C	0.0119291	0.36939	0.0807769	6435	0.0032392	20.9055
rs507207	4.95069e-07	GCST90200506	X-12812 levels	5	162184381	G	T	0.354137	-0.0911357	0.0181249	6435	0.00391358	25.275
rs114123076	3.91898e-06	GCST90200506	X-12812 levels	6	148849788	A	G	0.0199531	0.287897	0.0623744	6435	0.00329972	21.2974
rs76019207	7.49781e-06	GCST90200506	X-12812 levels	7	68100541	T	C	0.0262036	0.246149	0.0549556	6435	0.00310793	20.0557
rs75657278	7.85407e-06	GCST90200506	X-12812 levels	8	13706184	T	C	0.0312792	0.223587	0.0500294	6435	0.0030942	19.9668
rs72618191	9.3026e-06	GCST90200506	X-12812 levels	9	93949367	T	G	0.00569423	-0.513464	0.115833	6435	0.00304427	19.6436
rs11015257	3.53118e-06	GCST90200506	X-12812 levels	10	26742160	A	T	0.0725137	-0.15689	0.0338327	6435	0.00333058	21.4972
rs75800330	9.41052e-06	GCST90200506	X-12812 levels	11	9687932	C	T	0.0381145	-0.198029	0.0446988	6435	0.00304085	19.6214
rs78328708	4.85748e-06	GCST90200506	X-12812 levels	11	33024099	A	C	0.0438278	0.197365	0.043179	6435	0.00323623	20.8862
rs9898599	4.98771e-06	GCST90200506	X-12812 levels	17	68328623	A	G	0.261012	-0.0905094	0.0198255	6435	0.00322839	20.8355
rs78975261	8.74927e-06	GCST90200506	X-12812 levels	21	34223595	A	C	0.0165656	-0.300512	0.0675919	6435	0.00306234	19.7606
rs858033	8.9787e-06	GCST90200506	X-12812 levels	21	37729218	T	C	0.716757	0.0863991	0.0194575	6435	0.00305469	19.711
rs141993770	6.12519e-06	GCST90200517	X-13553 levels	1	164413824	C	T	0.0118469	-0.295243	0.0652901	8118	0.0025126	20.4436
rs186802061	6.84451e-06	GCST90200517	X-13553 levels	2	39489074	T	G	0.00598839	-0.413	0.0918091	8118	0.00248656	20.2312
rs10495913	4.84781e-06	GCST90200517	X-13553 levels	2	44116537	A	G	0.616719	0.0680448	0.0148853	8118	0.00256749	20.8914
rs12492113	6.59966e-06	GCST90200517	X-13553 levels	3	50483971	A	G	0.126697	-0.0967439	0.021469	8118	0.00249511	20.301
rs114819259	3.14374e-06	GCST90200517	X-13553 levels	3	63600080	G	C	0.0140037	-0.279491	0.0599611	8118	0.00266923	21.7215
rs142402970	4.37977e-06	GCST90200517	X-13553 levels	3	164744376	T	C	0.00565007	0.430382	0.0937142	8118	0.00259132	21.0858
rs144098166	1.61944e-06	GCST90200517	X-13553 levels	4	5519291	G	A	0.0103973	0.336016	0.0700632	8118	0.00282528	22.995
rs77438259	2.64549e-06	GCST90200517	X-13553 levels	4	129566841	A	C	0.0165305	-0.260672	0.0555025	8118	0.00270979	22.0524
rs4704097	4.13581e-06	GCST90200517	X-13553 levels	5	73773756	G	A	0.552108	-0.0650316	0.0141237	8118	0.00260477	21.1956
rs2963950	8.04461e-06	GCST90200517	X-13553 levels	5	153649912	T	C	0.330606	0.0677291	0.0151723	8118	0.00244869	19.9224
rs3121429	5.59478e-06	GCST90200517	X-13553 levels	6	106684637	C	T	0.893724	-0.106113	0.023367	8118	0.00253385	20.6169
rs4415228	5.94944e-06	GCST90200517	X-13553 levels	7	46844052	A	G	0.554631	0.0635916	0.0140435	8118	0.00251944	20.4994
rs13228009	9.55602e-06	GCST90200517	X-13553 levels	7	118859209	G	A	0.601818	0.0641842	0.0144984	8118	0.00240835	19.5934
rs2916716	3.61189e-06	GCST90200517	X-13553 levels	8	6499714	T	A	0.350898	-0.069757	0.015058	8118	0.00263661	21.4553
rs10840516	5.60775e-08	GCST90200517	X-13553 levels	11	2188737	A	G	0.227704	0.0918282	0.0169085	8118	0.00362008	29.4873
rs503223	8.9622e-06	GCST90200517	X-13553 levels	11	124016010	A	G	0.0049401	0.448479	0.10099	8118	0.0024234	19.7161
rs12228698	1.62005e-07	GCST90200517	X-13553 levels	12	84378282	G	A	0.0974356	-0.125486	0.0239551	8118	0.00336884	27.4339
rs117242663	2.77137e-06	GCST90200517	X-13553 levels	12	123011088	A	G	0.0129726	-0.291678	0.0622304	8118	0.00269885	21.9632
rs139448040	5.93521e-06	GCST90200517	X-13553 levels	14	84597408	A	G	0.0145169	0.265979	0.0587321	8118	0.00251999	20.5039
rs113941374	5.06455e-06	GCST90200517	X-13553 levels	15	66946561	G	A	0.0426898	0.160072	0.0350874	8118	0.00255722	20.8076
rs144245963	7.98565e-08	GCST90200517	X-13553 levels	16	28579926	T	C	0.0133457	0.333311	0.0620986	8118	0.00353629	28.8024
rs147712721	2.54742e-08	GCST90200517	X-13553 levels	16	29771895	C	G	0.0218719	-0.270666	0.0485936	8118	0.00380718	31.0172
rs8080108	1.59803e-08	GCST90200517	X-13553 levels	17	49436349	C	T	0.310897	0.0875408	0.0154921	8118	0.00391784	31.9222
rs2270524	3.30486e-06	GCST90200517	X-13553 levels	17	64097600	T	C	0.0308027	0.190285	0.0409135	8118	0.00265749	21.6256
rs72972188	8.25051e-06	GCST90200517	X-13553 levels	19	586242	C	T	0.0992376	0.106571	0.0239025	8118	0.00244276	19.874
rs77244636	9.88241e-06	GCST90200548	X-17676 levels	1	17028340	T	C	0.00752675	0.391325	0.0885405	8118	0.00240048	19.5292
rs61757683	1.88726e-23	GCST90200548	X-17676 levels	1	18872954	T	G	0.0205616	0.543263	0.0544417	8118	0.0121175	99.552
rs75465398	1.44274e-06	GCST90200548	X-17676 levels	1	58510036	T	A	0.0138012	0.317428	0.0658701	8118	0.00285249	23.217
rs150176945	7.00682e-06	GCST90200548	X-17676 levels	2	36311037	T	C	0.0165687	-0.270451	0.0601874	8118	0.00248106	20.1864
rs13019460	4.28375e-06	GCST90200548	X-17676 levels	2	100844637	G	C	0.210304	0.085857	0.0186763	8118	0.00259652	21.1282
rs7625428	9.92979e-06	GCST90200548	X-17676 levels	3	56536879	T	C	0.593758	0.0690054	0.0156167	8118	0.00239936	19.52
rs144054861	2.89321e-06	GCST90200548	X-17676 levels	3	85697584	G	A	0.0208746	0.252919	0.0540626	8118	0.00268875	21.8807
rs10517862	9.1959e-06	GCST90200548	X-17676 levels	4	63619844	A	T	0.136781	0.0992919	0.0223869	8118	0.00241735	19.6668
rs17861911	1.94719e-06	GCST90200548	X-17676 levels	4	117436328	T	A	0.273766	-0.0832098	0.0174854	8118	0.00278188	22.6407
rs6853741	3.72784e-06	GCST90200548	X-17676 levels	4	148061408	A	G	0.736513	0.0810308	0.0175164	8118	0.00262917	21.3946
rs12513745	6.97749e-07	GCST90200548	X-17676 levels	5	79482213	T	C	0.142794	0.109844	0.0221372	8118	0.00302373	24.615
rs72835176	7.22899e-06	GCST90200548	X-17676 levels	5	147773088	C	A	0.0323071	-0.197744	0.0440721	8118	0.00247374	20.1267
rs727260	3.66381e-17	GCST90200548	X-17676 levels	6	3152171	A	G	0.0477189	-0.300821	0.0357134	8118	0.00866414	70.9328
rs605986	3.46377e-06	GCST90200548	X-17676 levels	6	131110318	C	T	0.531535	-0.0704772	0.0151851	8118	0.00264644	21.5355
rs331845	4.75313e-06	GCST90200548	X-17676 levels	7	54588730	T	G	0.073344	0.133546	0.0291879	8118	0.0025721	20.929
rs4739770	7.91067e-06	GCST90200548	X-17676 levels	8	80929661	C	T	0.754112	0.0796313	0.0178242	8118	0.00245263	19.9545
rs4560862	4.72561e-06	GCST90200548	X-17676 levels	9	119976380	A	T	0.681577	0.0769596	0.0168158	8118	0.00257349	20.9403
rs117872399	3.47251e-06	GCST90200548	X-17676 levels	10	373976	C	G	0.0334161	-0.198701	0.0428172	8118	0.00264584	21.5306
rs76228369	5.34026e-06	GCST90200548	X-17676 levels	11	60948988	C	T	0.0162166	0.270694	0.0594806	8118	0.00254478	20.7062
rs77928504	3.25458e-06	GCST90200548	X-17676 levels	12	21777593	T	C	0.0502466	0.162702	0.0349591	8118	0.00266109	21.655
rs80080384	2.18713e-06	GCST90200548	X-17676 levels	13	37258052	G	A	0.0152549	-0.29756	0.0628384	8118	0.00275456	22.4177
rs10220047	6.8885e-06	GCST90200548	X-17676 levels	13	54510382	C	G	0.0311757	-0.199031	0.0442577	8118	0.00248504	20.2189
rs9922704	1.0179e-11	GCST90200548	X-17676 levels	16	20549055	C	T	0.0233103	-0.34589	0.0508366	8118	0.00567028	46.2824
rs11078861	1.72919e-06	GCST90200548	X-17676 levels	17	10795327	C	G	0.269607	0.0832871	0.0174141	8118	0.00280984	22.869
rs143548745	2.88424e-06	GCST90200548	X-17676 levels	17	54905464	A	G	0.0109679	-0.342614	0.0732253	8118	0.00268949	21.8867
rs1668849	1.71253e-06	GCST90200548	X-17676 levels	18	24924653	T	G	0.864784	-0.107302	0.0224262	8118	0.00281211	22.8874
rs4800740	5.20334e-06	GCST90200548	X-17676 levels	18	26558187	G	C	0.0300757	0.204435	0.0448674	8118	0.00255088	20.7559
rs146809374	2.96627e-06	GCST90200548	X-17676 levels	19	15931235	A	G	0.00421575	-0.554608	0.11868	8118	0.00268288	21.8328
rs80172635	4.71937e-07	GCST90200548	X-17676 levels	21	35182230	T	C	0.0536838	-0.171125	0.0339709	8118	0.00311608	25.3691
rs5997788	3.90145e-06	GCST90200548	X-17676 levels	22	30859042	T	G	0.50367	0.0714272	0.0154719	8118	0.0026185	21.3075
rs61818717	8.4846e-06	GCST90200553	X-17653 levels	1	158303038	G	A	0.0394952	-0.176767	0.0397	8025	0.00246436	19.8204
rs73920112	2.59186e-06	GCST90200553	X-17653 levels	2	23222861	C	A	0.0611529	-0.152299	0.0323987	8025	0.00274599	22.0918
rs139632519	4.11923e-06	GCST90200553	X-17653 levels	2	36774994	T	C	0.00646011	-0.447543	0.0971806	8025	0.00263584	21.2032
rs55803818	9.27587e-06	GCST90200553	X-17653 levels	2	230593331	G	T	0.269594	-0.0790254	0.017825	8025	0.00244324	19.6502
rs389595	2.92428e-06	GCST90200553	X-17653 levels	3	9213354	G	C	0.00850744	-0.390474	0.0835049	8025	0.00271727	21.8601
rs150863490	4.44316e-06	GCST90200553	X-17653 levels	4	20767029	G	C	0.0258578	0.224962	0.0490166	8025	0.00261787	21.0583
rs76655226	8.33582e-06	GCST90200553	X-17653 levels	5	138867027	T	A	0.124278	-0.104901	0.0235395	8025	0.00246858	19.8544
rs7736918	5.77579e-06	GCST90200553	X-17653 levels	5	170431822	G	A	0.382701	-0.0731218	0.0161259	8025	0.00255558	20.556
rs112973650	1.79931e-06	GCST90200553	X-17653 levels	6	115622019	C	T	0.0266309	-0.22875	0.0479082	8025	0.00283286	22.7926
rs117463332	9.06507e-06	GCST90200553	X-17653 levels	8	20897934	C	G	0.0211427	-0.240236	0.0541273	8025	0.00244869	19.6941
rs144658967	1.58782e-07	GCST90200553	X-17653 levels	8	25726054	G	T	0.0140572	-0.345647	0.065937	8025	0.00341254	27.4725
rs17484618	2.00534e-06	GCST90200553	X-17653 levels	8	118187600	G	A	0.0184954	-0.27111	0.0570412	8025	0.00280704	22.5842
rs6990723	9.25417e-06	GCST90200553	X-17653 levels	8	138631599	A	G	0.0402284	0.179172	0.0404096	8025	0.00244379	19.6545
rs61854089	1.08321e-06	GCST90200553	X-17653 levels	10	54745097	T	A	0.026056	-0.236132	0.0484285	8025	0.00295378	23.7684
rs144599632	5.34201e-10	GCST90200553	X-17653 levels	10	94847919	G	C	0.062422	0.199587	0.0321462	8025	0.00478056	38.5387
rs140385458	7.48828e-06	GCST90200553	X-17653 levels	10	131274369	G	C	0.0115596	-0.322966	0.0721016	8025	0.00249399	20.0593
rs12276109	5.49657e-06	GCST90200553	X-17653 levels	11	33067041	T	C	0.440376	-0.0712674	0.0156808	8025	0.00256734	20.6508
rs4937396	1.88483e-06	GCST90200553	X-17653 levels	11	128946755	C	T	0.315532	-0.0801121	0.0168112	8025	0.0028218	22.7034
rs4762697	7.6175e-09	GCST90200553	X-17653 levels	12	21162039	T	A	0.71319	0.0999328	0.0172993	8025	0.00414106	33.3619
rs4149056	1.09248e-49	GCST90200553	X-17653 levels	12	21178615	C	T	0.15646	0.310551	0.0209553	8025	0.0266383	219.568
rs78984577	2.51369e-06	GCST90200553	X-17653 levels	12	45920705	C	T	0.0261581	0.22972	0.0488038	8025	0.00275326	22.1504
rs61972981	5.2729e-06	GCST90200553	X-17653 levels	14	33583087	C	T	0.103547	0.115574	0.0253806	8025	0.00257722	20.7304
rs72738356	4.15173e-23	GCST90200553	X-17653 levels	14	73559459	A	G	0.225738	0.18402	0.0185874	8025	0.0120663	97.9906
rs111658324	3.00997e-06	GCST90200553	X-17653 levels	16	57885224	T	C	0.0130665	-0.320708	0.068672	8025	0.00271042	21.8048
rs9894291	2.60627e-07	GCST90200553	X-17653 levels	17	75841938	A	G	0.328135	-0.0847345	0.0164536	8025	0.00329398	26.5149
rs147086478	6.28605e-06	GCST90200553	X-17653 levels	20	50960993	T	C	0.0158588	-0.283261	0.0627166	8025	0.00253548	20.3939
rs4284207	2.00224e-08	GCST90200558	X-18888 levels	1	46918357	C	T	0.797824	0.114136	0.0203386	6974	0.00449536	31.4832
rs144604984	9.66693e-06	GCST90200558	X-18888 levels	1	58338982	C	T	0.00856362	-0.389307	0.0879891	6974	0.00279916	19.5705
rs11803052	7.38504e-06	GCST90200558	X-18888 levels	1	73967272	G	A	0.0837666	-0.131148	0.0292591	6974	0.00287257	20.0852
rs150158697	9.45922e-06	GCST90200558	X-18888 levels	1	112390223	G	A	0.0286541	-0.214719	0.0484782	6974	0.00280509	19.6121
rs28415528	6.28681e-12	GCST90200558	X-18888 levels	1	151907285	A	G	0.312941	-0.120124	0.0174777	6974	0.00672787	47.2244
rs114734456	6.59949e-06	GCST90200558	X-18888 levels	1	242646347	T	C	0.0553641	0.159618	0.0354219	6974	0.00290319	20.3
rs79675564	6.79898e-06	GCST90200558	X-18888 levels	2	210422172	A	C	0.0752333	0.137177	0.0304846	6974	0.00289508	20.2431
rs75985732	2.75593e-08	GCST90200558	X-18888 levels	3	32573927	G	C	0.0419713	0.224088	0.0403305	6974	0.00440727	30.8635
rs115216902	7.93213e-06	GCST90200558	X-18888 levels	3	143927320	C	T	0.00488015	0.518002	0.115962	6974	0.00285305	19.9483
rs4688978	1.48352e-06	GCST90200558	X-18888 levels	4	6232163	A	G	0.576597	-0.0798434	0.0165876	6974	0.00331122	23.1626
rs114102101	6.20507e-06	GCST90200558	X-18888 levels	5	21696472	A	G	0.0671882	-0.14754	0.0326468	6974	0.00292002	20.418
rs72758408	8.84158e-06	GCST90200558	X-18888 levels	5	30563907	G	A	0.0345771	-0.19828	0.0446203	6974	0.00282347	19.741
rs10081326	9.23867e-06	GCST90200558	X-18888 levels	7	39247823	A	G	0.635292	0.0752391	0.0169677	6974	0.00281149	19.657
rs144621394	2.91879e-06	GCST90200558	X-18888 levels	7	92477673	A	G	0.016238	0.298177	0.0637614	6974	0.00312601	21.8629
rs4738877	1.05923e-06	GCST90200558	X-18888 levels	8	61241698	T	G	0.0342525	0.217813	0.044631	6974	0.00340355	23.8106
rs5005341	8.34529e-06	GCST90200558	X-18888 levels	10	70995327	C	G	0.715644	-0.0807577	0.0181228	6974	0.00283923	19.8515
rs139698646	7.25411e-06	GCST90200558	X-18888 levels	10	86028094	T	C	0.00805755	0.40665	0.0906468	6974	0.00287742	20.1193
rs117001680	4.89897e-06	GCST90200558	X-18888 levels	11	68489504	G	C	0.014795	0.306698	0.0671249	6974	0.00298452	20.8704
rs1825945	1.73315e-06	GCST90200558	X-18888 levels	12	99867420	T	A	0.545895	-0.0786348	0.0164429	6974	0.00326865	22.8638
rs11850426	5.1834e-06	GCST90200558	X-18888 levels	14	82406168	T	A	0.159478	-0.101122	0.0221894	6974	0.00296911	20.7623
rs8017983	1.16446e-06	GCST90200558	X-18888 levels	14	100761252	T	C	0.229906	0.0946449	0.0194679	6974	0.00337757	23.6283
rs146330218	2.61796e-06	GCST90200558	X-18888 levels	15	29311896	G	A	0.0122915	-0.346146	0.0736682	6974	0.00315576	22.0716
rs55747820	8.77393e-06	GCST90200558	X-18888 levels	15	73676787	A	G	0.0253847	0.229722	0.0516767	6974	0.00282556	19.7556
rs139264571	4.05445e-06	GCST90200558	X-18888 levels	17	55039953	G	T	0.00554915	0.502509	0.109038	6974	0.00303619	21.2328
rs560834456	7.1847e-06	GCST90200558	X-18888 levels	17	64802000	C	T	0.0106831	0.356066	0.0793349	6974	0.00288004	20.1376
rs117918759	1.05572e-07	GCST90200558	X-18888 levels	18	25513421	T	C	0.0150511	0.35514	0.0667951	6974	0.00403712	28.2609
rs185348765	1.183e-07	GCST90200558	X-18888 levels	19	27283159	T	C	0.00280616	0.808786	0.152714	6974	0.00400576	28.0405
rs12481288	5.23252e-07	GCST90200558	X-18888 levels	20	17354491	T	C	0.260968	0.0935982	0.018654	6974	0.00359703	25.169
rs2209162	5.74121e-06	GCST90200559	X-18901 levels	1	4873464	A	G	0.254252	0.0808344	0.0178218	8128	0.00252469	20.5675
rs145909089	1.47112e-06	GCST90200559	X-18901 levels	1	153288840	T	C	0.00684425	0.443079	0.0920184	8128	0.00284441	23.1796
rs35809007	1.38997e-06	GCST90200559	X-18901 levels	2	46792382	A	G	0.361539	0.0780962	0.0161809	8128	0.00285777	23.2888
rs140994924	4.45434e-06	GCST90200559	X-18901 levels	2	104804258	A	C	0.0103362	0.349726	0.0762101	8128	0.00258418	21.0535
rs72551330	5.79559e-08	GCST90200559	X-18901 levels	2	233672032	C	T	0.0148454	0.341633	0.062974	8128	0.00360781	29.4232
rs17022796	8.49502e-06	GCST90200559	X-18901 levels	3	29171109	A	G	0.309884	0.0751436	0.0168774	8128	0.00243294	19.8183
rs112059398	2.85259e-06	GCST90200559	X-18901 levels	3	148944225	A	G	0.0469426	0.167357	0.0357511	8128	0.00268878	21.908
rs4680013	2.26043e-06	GCST90200559	X-18901 levels	3	152901918	C	T	0.829609	0.0965686	0.0204221	8128	0.00274343	22.3545
rs28507255	7.87167e-06	GCST90200559	X-18901 levels	4	17469701	G	T	0.345409	-0.0721938	0.0161556	8128	0.00245078	19.964
rs76476319	7.79342e-06	GCST90200559	X-18901 levels	4	29832490	A	G	0.0091133	0.355557	0.0795291	8128	0.0024531	19.9829
rs139567251	4.14931e-07	GCST90200559	X-18901 levels	4	40383970	T	C	0.0105341	0.378909	0.0748539	8128	0.00314261	25.6173
rs28432331	4.61797e-06	GCST90200559	X-18901 levels	4	70590244	C	T	0.482784	0.0697006	0.0152137	8128	0.00257573	20.9844
rs72801077	7.92044e-06	GCST90200559	X-18901 levels	5	143354220	C	T	0.0203752	0.242439	0.0542695	8128	0.00244931	19.952
rs138612141	1.67458e-06	GCST90200559	X-18901 levels	5	175588031	A	G	0.0259879	-0.23221	0.0484864	8128	0.00281394	22.9306
rs62402572	6.28364e-06	GCST90200559	X-18901 levels	6	19541019	T	C	0.679238	-0.0744919	0.0164929	8128	0.00250352	20.3947
rs117573557	1.23971e-07	GCST90200559	X-18901 levels	6	105454174	A	G	0.0152209	0.329788	0.0623707	8128	0.00342794	27.9513
rs1765654	4.99563e-06	GCST90200559	X-18901 levels	6	124647096	A	G	0.60656	0.0710948	0.015574	8128	0.00255729	20.8338
rs1873176	4.49869e-06	GCST90200559	X-18901 levels	6	152369424	A	G	0.539636	0.0724596	0.0157971	8128	0.00258185	21.0344
rs117623176	6.60373e-06	GCST90200559	X-18901 levels	7	12237206	T	C	0.0156734	0.277453	0.0615731	8128	0.00249189	20.2997
rs117805609	9.0944e-06	GCST90200559	X-18901 levels	7	64329308	G	A	0.0421962	0.167068	0.0376479	8128	0.00241697	19.6878
rs148116449	6.88957e-06	GCST90200559	X-18901 levels	8	19517322	A	C	0.0193261	0.249841	0.0555565	8128	0.00248196	20.2186
rs183900344	5.57766e-06	GCST90200559	X-18901 levels	8	84544343	A	T	0.00635489	0.433411	0.0954272	8128	0.00253146	20.6228
rs77182952	5.82443e-06	GCST90200559	X-18901 levels	9	105794512	A	G	0.0116695	-0.317382	0.0700211	8128	0.00252131	20.54
rs140808895	2.45837e-06	GCST90200559	X-18901 levels	10	18188831	T	C	0.0329022	-0.203207	0.0431295	8128	0.00272371	22.1933
rs80159642	7.3145e-08	GCST90200559	X-18901 levels	10	94960089	T	A	0.193407	0.104259	0.0193673	8128	0.00355271	28.9722
rs140433931	5.08132e-06	GCST90200559	X-18901 levels	11	111330939	G	C	0.0133995	0.304265	0.0667042	8128	0.00255331	20.8013
rs2199680	6.24802e-06	GCST90200559	X-18901 levels	12	21262562	T	A	0.162189	0.0939872	0.0208037	8128	0.00250486	20.4056
rs9646149	1.94198e-06	GCST90200559	X-18901 levels	14	22831183	T	G	0.301417	0.0792736	0.0166563	8128	0.00277912	22.6461
rs117539781	3.31809e-06	GCST90200559	X-18901 levels	15	84825646	C	G	0.00991257	0.359676	0.0773484	8128	0.00265328	21.6179
rs2198555	9.26781e-06	GCST90200559	X-18901 levels	18	1737903	A	G	0.783839	0.0834674	0.0188262	8128	0.00241255	19.6518
rs72895742	4.75545e-06	GCST90200575	X-21283 levels	1	54798959	G	A	0.0477072	0.17465	0.0381723	7055	0.0029584	20.9275
rs75236101	2.12531e-06	GCST90200575	X-21283 levels	1	244461995	A	T	0.0198515	0.277538	0.0585384	7055	0.00317603	22.4719
rs12474395	4.06429e-06	GCST90200575	X-21283 levels	2	76436852	A	G	0.797882	-0.09583	0.0207961	7055	0.0030008	21.2283
rs111927943	2.26021e-06	GCST90200575	X-21283 levels	2	200543269	A	G	0.176918	-0.101386	0.0214409	7055	0.00315936	22.3536
rs627530	2.64124e-06	GCST90200575	X-21283 levels	2	219611721	T	C	0.975923	-0.250573	0.0533484	7055	0.00311726	22.0548
rs140060867	6.0445e-06	GCST90200575	X-21283 levels	3	102920703	G	A	0.0129193	-0.325935	0.0720325	7055	0.00289367	20.4683
rs7640911	7.11032e-06	GCST90200575	X-21283 levels	3	119376387	C	G	0.252373	-0.0855867	0.0190601	7055	0.00284987	20.1576
rs55803452	6.85523e-134	GCST90200575	X-21283 levels	4	15691085	C	A	0.117993	-0.6073	0.0246622	7055	0.0791473	606.205
rs13142231	9.98064e-06	GCST90200575	X-21283 levels	4	79787316	A	G	0.364311	0.0757889	0.0171562	7055	0.0027585	19.5095
rs13148864	1.42883e-06	GCST90200575	X-21283 levels	4	180560798	A	G	0.473908	-0.0794558	0.0164814	7055	0.0032835	23.2349
rs2578639	4.32178e-07	GCST90200575	X-21283 levels	5	10265607	G	C	0.861717	0.120046	0.0237516	7055	0.0036078	25.538
rs6953376	4.15028e-07	GCST90200575	X-21283 levels	7	139313161	G	T	0.194664	-0.106319	0.0210036	7055	0.00361879	25.616
rs185714412	9.54151e-06	GCST90200575	X-21283 levels	8	62054985	A	T	0.00987918	-0.3669	0.0828719	7055	0.00277063	19.5956
rs11111388	6.20903e-06	GCST90200575	X-21283 levels	12	102812717	T	C	0.000852152	-1.26297	0.27947	7055	0.00288644	20.417
rs12578470	5.51469e-06	GCST90200575	X-21283 levels	12	129816597	C	A	0.286941	0.0813308	0.0178977	7055	0.00291843	20.6439
rs13333226	3.84358e-06	GCST90200575	X-21283 levels	16	20354332	G	A	0.180735	-0.0988085	0.0213887	7055	0.00301586	21.3352
rs10432313	7.46409e-07	GCST90200575	X-21283 levels	19	10046990	G	A	0.0401589	-0.206989	0.0418255	7055	0.00345947	24.4844
rs74143949	6.51314e-06	GCST90200588	X-21742 levels	1	228989423	T	C	0.0628354	0.166363	0.0368956	5918	0.00342373	20.3244
rs4663341	2.91626e-06	GCST90200588	X-21742 levels	2	233931387	T	C	0.00431472	0.636772	0.13616	5918	0.00368207	21.8636
rs114913180	2.53417e-06	GCST90200588	X-21742 levels	3	72041234	C	T	0.0121002	0.382911	0.0813777	5918	0.00372725	22.1329
rs77842584	5.42964e-06	GCST90200588	X-21742 levels	3	189248451	G	C	0.108871	0.130144	0.028619	5918	0.00348217	20.6725
rs115014337	5.97938e-06	GCST90200588	X-21742 levels	4	174055127	A	G	0.00707467	0.47317	0.104519	5918	0.00345118	20.4879
rs138633580	9.20807e-06	GCST90200588	X-21742 levels	6	23047229	C	G	0.0172209	0.30367	0.0684716	5918	0.00331258	19.6624
rs9398050	5.5824e-06	GCST90200588	X-21742 levels	6	105890405	C	T	0.170702	0.108812	0.023959	5918	0.0034732	20.6191
rs79212976	9.02639e-06	GCST90200588	X-21742 levels	6	133035274	C	A	0.0267253	0.2453	0.0552569	5918	0.00331897	19.7004
rs2390595	8.31175e-06	GCST90200588	X-21742 levels	7	21875846	A	G	0.390575	-0.0814394	0.0182723	5918	0.00334543	19.858
rs997892	1.33011e-06	GCST90200588	X-21742 levels	7	25221237	C	A	0.0784213	0.161499	0.0334006	5918	0.00393499	23.3714
rs11988096	6.7474e-06	GCST90200588	X-21742 levels	8	13087103	T	C	0.562203	-0.0838831	0.0186345	5918	0.00341235	20.2566
rs57898294	3.77884e-06	GCST90200588	X-21742 levels	8	134583167	C	T	0.396998	-0.085365	0.0184645	5918	0.00359869	21.3667
rs2015408	8.25287e-06	GCST90200588	X-21742 levels	9	114235714	C	T	0.803729	-0.101841	0.0228419	5918	0.00334772	19.8717
rs143136946	6.81198e-06	GCST90200588	X-21742 levels	12	47721416	G	A	0.01617	0.320477	0.0712254	5918	0.0034093	20.2384
rs150737155	2.00473e-06	GCST90200588	X-21742 levels	12	105760029	A	G	0.022374	0.286318	0.06024	5918	0.00380275	22.5829
rs118141882	7.39255e-06	GCST90200588	X-21742 levels	15	61409322	C	T	0.028951	0.237367	0.0529593	5918	0.00338306	20.0821
rs76157525	1.5292e-06	GCST90200588	X-21742 levels	15	75846006	A	G	0.0168196	0.336445	0.0699852	5918	0.00388999	23.103
rs144809040	5.02662e-06	GCST90200588	X-21742 levels	16	59490429	G	A	0.0174547	-0.310287	0.0679906	5918	0.00350694	20.8201
rs4924804	1.056e-07	GCST90200588	X-21742 levels	17	20088526	T	C	0.553412	0.0967038	0.0181883	5918	0.00475399	28.259
rs141079659	5.96404e-06	GCST90200588	X-21742 levels	19	47394619	G	A	0.0258125	0.255141	0.0563515	5918	0.00345202	20.4929
rs7538652	8.96526e-23	GCST90200603	X-23641 levels	1	151947564	T	G	0.327378	0.171038	0.017412	6673	0.0142538	96.4623
rs151195357	6.70398e-06	GCST90200603	X-23641 levels	2	60328369	T	A	0.00187688	0.853091	0.189455	6673	0.00302928	20.2698
rs10206766	8.59943e-06	GCST90200603	X-23641 levels	2	149337488	T	G	0.284816	-0.0837525	0.0188221	6673	0.00295836	19.7938
rs7584317	9.5905e-26	GCST90200603	X-23641 levels	2	210178378	G	A	0.444832	0.172355	0.0164302	6673	0.0162232	110.01
rs77979071	2.2127e-06	GCST90200603	X-23641 levels	2	239375864	T	C	0.0209806	0.269665	0.056976	6673	0.00334571	22.3942
rs13324986	1.37513e-06	GCST90200603	X-23641 levels	3	95232006	A	G	0.360422	-0.0828811	0.0171647	6673	0.00348179	23.3082
rs76437024	1.88101e-06	GCST90200603	X-23641 levels	4	152986225	C	T	0.029735	-0.230053	0.0482716	6673	0.00339215	22.7061
rs56058110	5.36605e-06	GCST90200603	X-23641 levels	5	101417910	C	T	0.0256641	0.238092	0.0523286	6673	0.00309275	20.6958
rs10457508	3.42994e-07	GCST90200603	X-23641 levels	6	128355611	T	A	0.0581744	-0.177501	0.0348169	6673	0.00387982	25.9831
rs662138	6.74109e-10	GCST90200603	X-23641 levels	6	160143444	G	C	0.169171	-0.135538	0.02196	6673	0.00567628	38.0827
rs1420328	6.19067e-06	GCST90200603	X-23641 levels	7	34063941	A	C	0.909169	-0.131453	0.029084	6673	0.003052	20.4222
rs6963090	2.81186e-07	GCST90200603	X-23641 levels	7	38913487	G	C	0.897506	-0.139642	0.0271907	6673	0.00393692	26.367
rs76772944	6.7456e-06	GCST90200603	X-23641 levels	7	49632454	C	T	0.0396909	-0.189397	0.0420737	6673	0.00302752	20.2579
rs55747707	1.02288e-09	GCST90200603	X-23641 levels	7	73623036	A	G	0.190756	-0.126933	0.0207889	6673	0.00555578	37.2697
rs114627099	2.7095e-06	GCST90200603	X-23641 levels	7	93067150	C	T	0.0489648	0.180692	0.0385131	6673	0.00328783	22.0055
rs13300688	7.03344e-06	GCST90200603	X-23641 levels	9	2045608	G	A	0.0702711	-0.145765	0.0324451	6673	0.00301561	20.178
rs78346268	5.23741e-07	GCST90200603	X-23641 levels	10	101126287	A	G	0.00436418	-0.625415	0.124649	6673	0.0037584	25.1668
rs11597782	6.06947e-14	GCST90200603	X-23641 levels	10	123033536	C	T	0.386475	-0.127271	0.0169546	6673	0.00837357	56.3318
rs11032447	1.3437e-08	GCST90200603	X-23641 levels	11	33914110	G	A	0.560635	0.0969354	0.0170649	6673	0.00481217	32.2572
rs79146362	3.13944e-06	GCST90200603	X-23641 levels	11	109680448	C	T	0.033554	0.210554	0.0451689	6673	0.00324575	21.7229
rs117424523	2.77866e-06	GCST90200603	X-23641 levels	12	29970218	T	C	0.0134607	-0.333792	0.0712236	6673	0.00328062	21.957
rs9542247	5.54653e-06	GCST90200603	X-23641 levels	13	70249977	C	T	0.589579	-0.0769728	0.0169433	6673	0.0030833	20.6323
rs73612188	2.33343e-06	GCST90200603	X-23641 levels	13	91414881	A	T	0.0650716	0.157549	0.0333637	6673	0.00333053	22.2922
rs72748119	4.49817e-06	GCST90200603	X-23641 levels	15	90545364	A	G	0.115539	-0.119335	0.0260163	6673	0.00314309	21.0336
rs12444720	3.97903e-06	GCST90200603	X-23641 levels	16	84971427	C	G	0.2685	0.0851252	0.0184554	6673	0.00317809	21.2686
rs62067965	1.13678e-06	GCST90200603	X-23641 levels	17	8829609	G	C	0.0403963	-0.203453	0.0418082	6673	0.00353627	23.6742
rs80111592	3.15973e-06	GCST90200603	X-23641 levels	18	7332430	C	T	0.0192071	0.281815	0.0604734	6673	0.0032439	21.7105
rs189748247	3.51764e-06	GCST90200603	X-23641 levels	19	42715244	T	C	0.0152111	-0.309369	0.0667029	6673	0.00321326	21.5047
rs72485824	8.47037e-07	GCST90200603	X-23641 levels	20	47763547	G	C	0.0145903	0.340031	0.0690529	6673	0.00362057	24.2406
rs2294915	3.87701e-08	GCST90200603	X-23641 levels	22	43945024	T	C	0.236759	-0.105849	0.0192581	6673	0.00450675	30.2007
rs7531734	6.5297e-06	GCST90200606	X-22509 levels	1	55374846	G	T	0.12692	0.129515	0.028727	5423	0.00373418	20.3189
rs115134342	6.6983e-06	GCST90200606	X-22509 levels	2	46182022	G	A	0.0274137	-0.259635	0.0576575	5423	0.00372524	20.27
rs2540963	7.60037e-06	GCST90200606	X-22509 levels	2	65035475	A	T	0.13728	0.123614	0.0276163	5423	0.00368098	20.0283
rs4664073	4.67562e-06	GCST90200606	X-22509 levels	2	152022801	T	C	0.264233	-0.0980209	0.0214074	5423	0.00385118	20.958
rs139446584	9.06469e-06	GCST90200606	X-22509 levels	2	228525766	C	T	0.00175341	0.999362	0.225165	5423	0.00361934	19.6917
rs114747256	3.23148e-06	GCST90200606	X-22509 levels	3	69991565	A	T	0.0126993	-0.394667	0.0847738	5423	0.00398076	21.666
rs148890055	5.30629e-06	GCST90200606	X-22509 levels	5	98347530	A	G	0.0386965	0.223082	0.0490042	5423	0.00380686	20.7158
rs112596050	1.74786e-06	GCST90200606	X-22509 levels	5	106527610	C	A	0.0164087	-0.354744	0.0742052	5423	0.00419658	22.8455
rs4976814	4.20187e-06	GCST90200606	X-22509 levels	5	181258948	T	C	0.0423871	0.214068	0.0465249	5423	0.00388867	21.1628
rs78392436	5.66954e-06	GCST90200606	X-22509 levels	6	53673616	G	T	0.0457903	-0.203236	0.0447819	5423	0.00378364	20.589
rs111781814	1.64579e-06	GCST90200606	X-22509 levels	7	21534675	A	G	0.047531	0.215353	0.0449339	5423	0.00421773	22.9611
rs145903979	8.56065e-06	GCST90200606	X-22509 levels	7	137137773	C	T	0.327256	0.0907365	0.0203872	5423	0.00363937	19.8011
rs34622102	1.34941e-06	GCST90200606	X-22509 levels	8	3789962	G	A	0.233064	0.108058	0.0223614	5423	0.00428756	23.3429
rs73600415	3.15561e-06	GCST90200606	X-22509 levels	10	15006398	T	C	0.0738404	0.169378	0.0363439	5423	0.0039891	21.7115
rs9665297	4.60815e-07	GCST90200606	X-22509 levels	10	114416785	C	T	0.0846268	0.16985	0.0336873	5423	0.00466582	25.412
rs9938576	9.20969e-06	GCST90200606	X-22509 levels	16	82672044	G	C	0.248544	0.0993202	0.0223949	5423	0.00361381	19.6615
rs78906776	5.79366e-06	GCST90200606	X-22509 levels	18	3772310	T	C	0.248681	0.100161	0.0220921	5423	0.00377608	20.5477
rs111625078	1.64544e-06	GCST90200606	X-22509 levels	18	68061152	G	A	0.0449584	0.216001	0.0450686	5423	0.00421782	22.9617
rs7251340	9.90981e-06	GCST90200606	X-22509 levels	19	3732628	C	G	0.63727	-0.0881381	0.0199447	5423	0.00358816	19.5215
rs77787502	6.11466e-06	GCST90200606	X-22509 levels	20	33595220	A	T	0.0513013	-0.194332	0.0429712	5423	0.00375716	20.4444
rs35796750	4.70353e-06	GCST90200606	X-22509 levels	21	46002498	T	C	0.53762	0.0864387	0.018883	5423	0.00384911	20.9466
rs370442513	1.98406e-06	GCST90200652	X-24949 levels	1	5216718	C	T	0.00216601	0.842005	0.177076	7174	0.00314182	22.6042
rs1126742	3.10059e-47	GCST90200652	X-24949 levels	1	46932824	G	A	0.137315	0.340914	0.0236166	7174	0.0282266	208.321
rs17103464	5.54481e-07	GCST90200652	X-24949 levels	1	47561947	A	G	0.0357342	0.219044	0.0437525	7174	0.00348162	25.0574
rs1163549	2.37518e-07	GCST90200652	X-24949 levels	1	119792730	T	C	0.697605	-0.0935602	0.0181063	7174	0.00370807	26.6933
rs142437637	2.7246e-07	GCST90200652	X-24949 levels	1	204776115	C	T	0.00447866	-0.625174	0.121592	7174	0.00367141	26.4284
rs62175532	7.87379e-06	GCST90200652	X-24949 levels	2	217534555	A	G	0.158707	0.10015	0.0224119	7174	0.00277572	19.9629
rs2087265	2.87439e-06	GCST90200652	X-24949 levels	3	87196355	T	C	0.381916	-0.079333	0.016953	7174	0.00304319	21.8924
rs2971207	3.06044e-06	GCST90200652	X-24949 levels	3	112462611	C	T	0.278163	0.0880056	0.0188581	7174	0.00302654	21.7723
rs9942210	2.32195e-06	GCST90200652	X-24949 levels	4	110435376	T	C	0.148496	-0.111352	0.0235758	7174	0.00309994	22.3019
rs1177442	3.47713e-28	GCST90200652	X-24949 levels	6	25808841	G	A	0.563145	0.181747	0.0165097	7174	0.0166119	121.153
rs58551900	4.81709e-06	GCST90200652	X-24949 levels	6	154355311	A	G	0.0286195	-0.226469	0.0495274	7174	0.00290604	20.9028
rs1144629	4.34587e-06	GCST90200652	X-24949 levels	7	16722400	T	C	0.512179	0.0769663	0.0167532	7174	0.00293338	21.1001
rs9407747	1.52951e-06	GCST90200652	X-24949 levels	9	16308276	G	T	0.4685	0.0806246	0.0167711	7174	0.0032111	23.1042
rs143443772	4.11887e-06	GCST90200652	X-24949 levels	10	45598965	A	C	0.00686275	0.460878	0.100076	7174	0.0029476	21.2027
rs11224286	2.23092e-06	GCST90200652	X-24949 levels	11	100567508	G	A	0.170529	-0.104581	0.0221041	7174	0.00311061	22.3789
rs10891638	2.6557e-07	GCST90200652	X-24949 levels	11	114259304	A	G	0.137202	-0.123423	0.0239825	7174	0.00367825	26.4778
rs7969341	7.35719e-27	GCST90200652	X-24949 levels	12	21232670	G	A	0.173552	0.229663	0.0214037	7174	0.0157953	115.102
rs151244831	1.09859e-06	GCST90200652	X-24949 levels	12	129700503	G	A	0.0124267	0.361774	0.0742389	7174	0.00329925	23.7405
rs73166318	1.00035e-06	GCST90200652	X-24949 levels	13	24165991	A	G	0.00767728	0.46235	0.0945197	7174	0.00332422	23.9208
rs9514554	7.9639e-06	GCST90200652	X-24949 levels	13	106595906	G	C	0.977962	0.254682	0.057025	7174	0.00277267	19.9409
rs77106385	7.64735e-06	GCST90200652	X-24949 levels	16	75776586	C	A	0.181716	-0.0951602	0.0212657	7174	0.00278342	20.0184
rs4796493	2.53498e-06	GCST90200652	X-24949 levels	17	6437947	C	T	0.962027	0.207105	0.0440152	7174	0.00307664	22.1337
rs116988701	3.33423e-06	GCST90200652	X-24949 levels	18	72321139	C	G	0.0150245	-0.310833	0.066859	7174	0.00300377	21.6079
rs116840658	9.59336e-06	GCST90200654	X-25217 levels	1	84419774	C	T	0.0180841	-0.368554	0.0832676	4098	0.00475781	19.5811
rs687059	5.11372e-07	GCST90200654	X-25217 levels	1	89280334	G	A	0.883615	0.175216	0.0348896	4098	0.00611673	25.2083
rs2770319	1.15646e-06	GCST90200654	X-25217 levels	2	47099996	G	A	0.902591	-0.180441	0.0371053	4098	0.00573757	23.6367
rs9838187	4.9706e-06	GCST90200654	X-25217 levels	3	7648495	G	A	0.042139	-0.251779	0.0551418	4098	0.00506176	20.8384
rs7651439	2.51759e-06	GCST90200654	X-25217 levels	3	192851071	A	G	0.48156	-0.102465	0.02177	4098	0.00537676	22.1423
rs572114	8.32707e-06	GCST90200654	X-25217 levels	4	170125350	T	C	0.572489	-0.100804	0.0226189	4098	0.00482326	19.8518
rs56137600	4.34438e-06	GCST90200654	X-25217 levels	4	181010240	T	C	0.39604	-0.103785	0.0225904	4098	0.00512411	21.0964
rs17827456	8.83234e-06	GCST90200654	X-25217 levels	5	65451204	C	T	0.421675	0.0979835	0.0220488	4098	0.00479597	19.7389
rs79976360	7.74514e-07	GCST90200654	X-25217 levels	5	168208319	G	A	0.0276419	0.331516	0.0670856	4098	0.00592377	24.4083
rs117960075	8.2876e-06	GCST90200654	X-25217 levels	7	13299241	G	T	0.0587084	0.207675	0.0465888	4098	0.00482539	19.8606
rs10821702	4.19445e-06	GCST90200654	X-25217 levels	10	60204651	T	C	0.461605	-0.101598	0.0220793	4098	0.00514031	21.1635
rs73371153	3.51894e-06	GCST90200654	X-25217 levels	18	3076587	C	T	0.0325953	0.286138	0.061695	4098	0.00522162	21.5
rs6103589	1.88935e-06	GCST90200654	X-25217 levels	20	44060989	C	T	0.0519031	0.234398	0.0491926	4098	0.00550981	22.6932
rs139066	9.43714e-07	GCST90200654	X-25217 levels	22	40504837	T	C	0.976881	-0.358006	0.0730174	4098	0.00583198	24.0279
rs4952523	8.20406e-06	GCST90200675	N-acetyltyrosine levels	2	41876837	T	C	0.102094	0.116304	0.0260783	7841	0.00253022	19.8847
rs142564956	5.07647e-07	GCST90200675	N-acetyltyrosine levels	2	73118297	G	A	0.0388581	0.203874	0.0405849	7841	0.00320795	25.2281
rs11689392	1.6688053938804e-308	GCST90200675	N-acetyltyrosine levels	2	73394898	C	T	0.240888	0.711131	0.0166356	7841	0.189003	1826.89
rs78606233	1.76265e-08	GCST90200675	N-acetyltyrosine levels	2	73838471	A	T	0.0698457	-0.175888	0.0312201	7841	0.0040316	31.7317
rs115864106	5.5667e-06	GCST90200675	N-acetyltyrosine levels	2	149069373	G	A	0.0184594	-0.265208	0.0583874	7841	0.00262435	20.6264
rs116376456	9.48661e-06	GCST90200675	N-acetyltyrosine levels	2	226461917	T	A	0.0169416	0.26835	0.0605954	7841	0.00249498	19.6071
rs459059	2.13525e-08	GCST90200675	N-acetyltyrosine levels	3	8145244	C	G	0.967099	0.245372	0.0438112	7841	0.0039845	31.3595
rs116192325	3.54698e-06	GCST90200675	N-acetyltyrosine levels	4	30295499	T	G	0.022855	-0.243406	0.0525001	7841	0.0027339	21.4898
rs114917848	9.41268e-06	GCST90200675	N-acetyltyrosine levels	4	76703594	G	A	0.0212071	-0.241234	0.0544516	7841	0.00249689	19.6221
rs12209125	1.63717e-06	GCST90200675	N-acetyltyrosine levels	6	25769561	C	A	0.410423	-0.0771592	0.0160959	7841	0.00292215	22.9739
rs74506145	8.93945e-06	GCST90200675	N-acetyltyrosine levels	6	37058703	C	T	0.0646855	-0.141777	0.0319219	7841	0.00250941	19.7207
rs11758760	3.77561e-06	GCST90200675	N-acetyltyrosine levels	6	68064808	A	G	0.523436	0.0734803	0.0158932	7841	0.00271873	21.3702
rs9486433	2.07337e-06	GCST90200675	N-acetyltyrosine levels	6	106648546	T	C	0.0986403	-0.124754	0.0262854	7841	0.00286459	22.52
rs2297939	1.31532e-06	GCST90200675	N-acetyltyrosine levels	6	111227959	A	G	0.414518	-0.0789394	0.0163185	7841	0.00297551	23.3946
rs71539561	1.33047e-06	GCST90200675	N-acetyltyrosine levels	7	28249317	A	T	0.0584788	-0.162585	0.0336257	7841	0.00297272	23.3726
rs17698603	6.21917e-06	GCST90200675	N-acetyltyrosine levels	8	96082595	G	A	0.0385499	-0.184506	0.0408307	7841	0.00259744	20.4144
rs117847435	3.44352e-06	GCST90200675	N-acetyltyrosine levels	8	128965005	A	C	0.0188028	0.267945	0.0577166	7841	0.00274111	21.5466
rs11003293	8.77858e-06	GCST90200675	N-acetyltyrosine levels	10	52964628	A	G	0.123433	-0.112167	0.025233	7841	0.00251378	19.7552
rs111647732	1.08359e-07	GCST90200675	N-acetyltyrosine levels	10	132404671	T	C	0.0574558	-0.179097	0.0337148	7841	0.00358595	28.2114
rs7108760	5.19357e-47	GCST90200675	N-acetyltyrosine levels	11	67647176	G	A	0.828286	0.29997	0.0208317	7841	0.0257632	207.298
rs141175000	3.93235e-06	GCST90200675	N-acetyltyrosine levels	12	613206	G	A	0.0181772	0.272652	0.0590804	7841	0.00270883	21.2922
rs11177058	3.47071e-06	GCST90200675	N-acetyltyrosine levels	12	68113333	C	T	0.015559	-0.292822	0.0630974	7841	0.00273919	21.5315
rs71458589	4.81925e-06	GCST90200675	N-acetyltyrosine levels	12	95361936	T	C	0.0177587	-0.269432	0.0589244	7841	0.00265938	20.9025
rs3892328	1.57697e-06	GCST90200675	N-acetyltyrosine levels	12	128680088	A	G	0.0189768	0.279095	0.05813	7841	0.00293128	23.0458
rs9540479	4.89085e-06	GCST90200675	N-acetyltyrosine levels	13	65577461	A	G	0.147791	0.101082	0.0221213	7841	0.00265583	20.8745
rs679450	6.85072e-06	GCST90200675	N-acetyltyrosine levels	13	110281039	C	G	0.430515	-0.0727689	0.0161771	7841	0.00257395	20.2292
rs2066710	7.4088e-06	GCST90200675	N-acetyltyrosine levels	15	25678340	C	T	0.454491	0.0719144	0.0160466	7841	0.00255495	20.0796
rs151069962	5.35199e-06	GCST90200675	N-acetyltyrosine levels	16	31459565	A	T	0.0618882	-0.149167	0.0327803	7841	0.00263392	20.7018
rs117495988	9.31258e-06	GCST90200675	N-acetyltyrosine levels	16	84408320	C	T	0.00538255	-0.478765	0.108011	7841	0.00249948	19.6426
rs118137341	1.97098e-06	GCST90200675	N-acetyltyrosine levels	20	40386443	C	T	0.0221499	0.252585	0.0531045	7841	0.00287693	22.6173
rs79783036	3.9656e-06	GCST90200675	N-acetyltyrosine levels	22	17684194	G	A	0.0574294	0.156726	0.0339735	7841	0.00270678	21.276
rs9624073	3.11498e-06	GCST90200675	N-acetyltyrosine levels	22	23281906	C	T	0.0820752	-0.133391	0.0286056	7841	0.00276552	21.739
rs76204000	2.49291e-06	GCST90200676	N-acetyl-L-glutamine levels	1	25722677	G	C	0.0460781	0.171747	0.0364744	8181	0.00270284	22.1664
rs686587	1.75906e-07	GCST90200676	N-acetyl-L-glutamine levels	1	70060334	C	A	0.236001	0.0964001	0.0184563	8181	0.00332364	27.2747
rs142919319	7.74506e-06	GCST90200676	N-acetyl-L-glutamine levels	1	103129364	T	C	0.016636	-0.264068	0.0590477	8181	0.0024387	19.9949
rs565051490	9.73228e-06	GCST90200676	N-acetyl-L-glutamine levels	1	216750769	T	A	0.0428202	0.165253	0.0373619	8181	0.0023856	19.5585
rs139685306	1.58973e-06	GCST90200676	N-acetyl-L-glutamine levels	2	36227354	C	T	0.0122673	0.325052	0.0677247	8181	0.00280791	23.0306
rs11898850	6.39939e-17	GCST90200676	N-acetyl-L-glutamine levels	2	72972490	A	C	0.439206	-0.127274	0.0152285	8181	0.00846577	69.8327
rs6737049	2.59205e-27	GCST90200676	N-acetyl-L-glutamine levels	2	73279583	A	G	0.145527	-0.22881	0.0211352	8181	0.0141239	117.174
rs7573275	1.6688053938804e-308	GCST90200676	N-acetyl-L-glutamine levels	2	73325414	A	G	0.284059	0.668661	0.0150662	8181	0.194047	1969.24
rs115138061	1.20521e-08	GCST90200676	N-acetyl-L-glutamine levels	2	74481629	T	C	0.0197256	0.307868	0.0540215	8181	0.00395429	32.4705
rs62181384	8.26904e-06	GCST90200676	N-acetyl-L-glutamine levels	2	215913464	A	G	0.282986	0.0765527	0.0171716	8181	0.00242348	19.8698
rs72988237	5.0519e-06	GCST90200676	N-acetyl-L-glutamine levels	2	238882430	T	G	0.123163	0.104325	0.0228652	8181	0.00253815	20.8123
rs56109834	2.54057e-06	GCST90200676	N-acetyl-L-glutamine levels	4	78047224	A	G	0.0263964	0.219426	0.0466383	8181	0.00269843	22.1302
rs1500836	2.77295e-06	GCST90200676	N-acetyl-L-glutamine levels	4	141978202	T	C	0.712502	0.0781103	0.0166655	8181	0.00267799	21.9621
rs1165172	2.02461e-06	GCST90200676	N-acetyl-L-glutamine levels	6	25881340	T	A	0.719627	0.0797871	0.0167939	8181	0.00275144	22.5661
rs116844495	1.2718e-06	GCST90200676	N-acetyl-L-glutamine levels	6	94102400	A	T	0.0255071	-0.230383	0.0475594	8181	0.00286008	23.4597
rs75371879	5.76633e-06	GCST90200676	N-acetyl-L-glutamine levels	7	128174336	A	T	0.00890335	0.365922	0.0806924	8181	0.00250735	20.5592
rs1495741	8.8183e-23	GCST90200676	N-acetyl-L-glutamine levels	8	18415371	A	G	0.773957	-0.17536	0.017849	8181	0.0116609	96.5
rs2958827	5.64553e-06	GCST90200676	N-acetyl-L-glutamine levels	8	133629597	C	G	0.724968	-0.0776048	0.0170964	8181	0.00251229	20.5997
rs146971725	4.20852e-06	GCST90200676	N-acetyl-L-glutamine levels	9	134640997	T	C	0.0061267	0.44577	0.0968894	8181	0.00258072	21.1623
rs74560030	9.57008e-06	GCST90200676	N-acetyl-L-glutamine levels	11	132949878	A	G	0.00763641	-0.385788	0.0871509	8181	0.00238951	19.5906
rs117226891	1.46945e-06	GCST90200676	N-acetyl-L-glutamine levels	12	47662782	T	C	0.0255609	0.22906	0.0475688	8181	0.0028263	23.1818
rs1007161	2.99451e-06	GCST90200676	N-acetyl-L-glutamine levels	19	32862135	A	G	0.335721	-0.0739702	0.0158354	8181	0.00266007	21.8147
rs6034135	4.38031e-06	GCST90200676	N-acetyl-L-glutamine levels	20	15258823	T	A	0.114817	-0.109949	0.0239412	8181	0.00257138	21.0855
rs2509536	6.78348e-06	GCST90200676	N-acetyl-L-glutamine levels	22	26407688	T	C	0.355605	-0.0716363	0.0159179	8181	0.00246953	20.2483
rs148262083	7.11083e-06	GCST90200682	3-methylcytidine levels	1	30891649	A	G	0.0215147	-0.227048	0.0505635	8117	0.00247792	20.1583
rs35157790	9.69661e-06	GCST90200682	3-methylcytidine levels	1	241930162	C	T	0.234095	-0.0781241	0.0176598	8117	0.00240523	19.5655
rs139270435	6.54467e-06	GCST90200682	3-methylcytidine levels	2	3431954	C	A	0.0217768	-0.222824	0.0494287	8117	0.00249738	20.317
rs113203688	4.95628e-06	GCST90200682	3-methylcytidine levels	2	27049809	A	C	0.00655697	-0.41326	0.0904956	8117	0.00256261	20.849
rs186919445	2.14777e-06	GCST90200682	3-methylcytidine levels	2	241453433	C	T	0.00148313	0.896596	0.189195	8117	0.00275917	22.4526
rs1869692	2.13654e-07	GCST90200682	3-methylcytidine levels	4	15212280	G	A	0.672853	-0.0812394	0.015662	8117	0.00330374	26.8987
rs4698390	1.6688053938804e-308	GCST90200682	3-methylcytidine levels	4	15492131	T	C	0.13599	0.824691	0.019414	8117	0.181876	1804.04
rs4283655	4.74447e-19	GCST90200682	3-methylcytidine levels	4	15737865	G	A	0.942413	0.279166	0.0313034	8117	0.00970313	79.5124
rs71601500	1.88839e-07	GCST90200682	3-methylcytidine levels	4	15823119	T	C	0.0571658	-0.163708	0.0314219	8117	0.00333296	27.1374
rs72616193	3.55542e-07	GCST90200682	3-methylcytidine levels	4	15847685	A	G	0.0242953	0.239193	0.0469804	8117	0.00318334	25.9153
rs13360136	8.0448e-06	GCST90200682	3-methylcytidine levels	5	9876198	T	C	0.0943539	0.112373	0.0251732	8117	0.00244899	19.9223
rs186401423	1.71477e-06	GCST90200682	3-methylcytidine levels	7	103779822	A	G	0.0439409	0.170768	0.0356924	8117	0.00281218	22.8852
rs73381355	1.90799e-08	GCST90200682	3-methylcytidine levels	8	144126114	T	G	0.0830857	0.147094	0.0261726	8117	0.00387627	31.5783
rs117230316	2.46021e-06	GCST90200682	3-methylcytidine levels	13	90645507	T	A	0.0202652	-0.244617	0.0519203	8117	0.0027272	22.1918
rs11159052	7.42843e-06	GCST90200682	3-methylcytidine levels	14	73988686	T	C	0.482615	0.0658348	0.0146919	8117	0.00246767	20.0747
rs80174023	3.87157e-06	GCST90200682	3-methylcytidine levels	14	77906074	T	C	0.0295424	0.199141	0.0431214	8117	0.0026206	21.322
rs74249182	1.48195e-06	GCST90200682	3-methylcytidine levels	16	5233230	T	C	0.0361029	-0.187276	0.0389052	8117	0.00284653	23.1655
rs12925123	5.60183e-06	GCST90200682	3-methylcytidine levels	16	27088174	T	C	0.175426	-0.0900031	0.0198206	8117	0.00253387	20.6146
rs7359846	6.73062e-06	GCST90200682	3-methylcytidine levels	19	22432705	T	A	0.185778	0.0855141	0.0189945	8117	0.00249081	20.2634
rs4802201	5.01937e-06	GCST90200682	3-methylcytidine levels	19	43853890	T	C	0.496744	-0.0663981	0.0145483	8117	0.00255964	20.8247
rs6661669	1.42555e-06	GCST90200685	1-stearoyl-2-arachidonoyl-gpc (18:0/20:4) levels	1	62720298	C	T	0.600798	0.0748226	0.0155189	8253	0.00280873	23.2401
rs10747457	2.64442e-06	GCST90200685	1-stearoyl-2-arachidonoyl-gpc (18:0/20:4) levels	1	91571367	G	A	0.806468	-0.091317	0.0194429	8253	0.00266569	22.0534
rs35179427	2.31763e-08	GCST90200685	1-stearoyl-2-arachidonoyl-gpc (18:0/20:4) levels	1	95205332	A	G	0.0840112	-0.151769	0.0271674	8253	0.0037672	31.2007
rs555594976	1.04666e-06	GCST90200685	1-stearoyl-2-arachidonoyl-gpc (18:0/20:4) levels	2	92079232	T	C	0.000129132	-3.37532	0.691288	8253	0.00288036	23.8345
rs10197572	7.32496e-06	GCST90200685	1-stearoyl-2-arachidonoyl-gpc (18:0/20:4) levels	2	167565198	C	T	0.0130961	-0.305126	0.0680474	8253	0.00243034	20.1016
rs2041081	7.71499e-06	GCST90200685	1-stearoyl-2-arachidonoyl-gpc (18:0/20:4) levels	2	198378648	T	C	0.640425	0.0725342	0.0162162	8253	0.00241838	20.0024
rs35545453	4.17736e-06	GCST90200685	1-stearoyl-2-arachidonoyl-gpc (18:0/20:4) levels	3	68982812	C	T	0.00970285	-0.359222	0.0780518	8253	0.00255997	21.1765
rs9870057	2.33228e-06	GCST90200685	1-stearoyl-2-arachidonoyl-gpc (18:0/20:4) levels	3	133243574	G	A	0.0130536	-0.319776	0.0677167	8253	0.00269474	22.2944
rs4927890	5.46705e-06	GCST90200685	1-stearoyl-2-arachidonoyl-gpc (18:0/20:4) levels	3	196117160	G	T	0.156826	-0.0952233	0.0209465	8253	0.00249785	20.6613
rs138664701	5.42486e-06	GCST90200685	1-stearoyl-2-arachidonoyl-gpc (18:0/20:4) levels	4	95161164	C	T	0.006678	-0.426787	0.0938478	8253	0.00249963	20.6761
rs79629507	9.61745e-06	GCST90200685	1-stearoyl-2-arachidonoyl-gpc (18:0/20:4) levels	4	126372185	T	C	0.0477445	-0.159651	0.0360745	8253	0.00236756	19.5811
rs1862568	6.45431e-07	GCST90200685	1-stearoyl-2-arachidonoyl-gpc (18:0/20:4) levels	5	62671138	G	C	0.504713	-0.0767639	0.0154234	8253	0.00299254	24.7656
rs77525775	8.63533e-06	GCST90200685	1-stearoyl-2-arachidonoyl-gpc (18:0/20:4) levels	5	109723624	T	C	0.0215967	0.234312	0.0526686	8253	0.0023924	19.787
rs184489125	6.34071e-06	GCST90200685	1-stearoyl-2-arachidonoyl-gpc (18:0/20:4) levels	5	120844111	G	A	0.00995146	-0.346015	0.076642	8253	0.00246362	20.3775
rs73285484	7.63863e-06	GCST90200685	1-stearoyl-2-arachidonoyl-gpc (18:0/20:4) levels	5	121414731	G	C	0.0524424	-0.151626	0.0338825	8253	0.00242065	20.0213
rs17081005	9.96627e-06	GCST90200685	1-stearoyl-2-arachidonoyl-gpc (18:0/20:4) levels	6	151275617	T	C	0.0276766	-0.205288	0.0464673	8253	0.00235936	19.5131
rs38854	7.55254e-06	GCST90200685	1-stearoyl-2-arachidonoyl-gpc (18:0/20:4) levels	7	116717157	T	C	0.441566	-0.0691425	0.0154422	8253	0.00242329	20.0432
rs192510422	3.44262e-06	GCST90200685	1-stearoyl-2-arachidonoyl-gpc (18:0/20:4) levels	8	49709404	G	A	0.00382607	0.574017	0.123645	8253	0.00260467	21.5472
rs10969279	5.11494e-07	GCST90200685	1-stearoyl-2-arachidonoyl-gpc (18:0/20:4) levels	9	29594179	T	C	0.483112	0.0776696	0.015466	8253	0.00304656	25.2139
rs7043767	7.21959e-06	GCST90200685	1-stearoyl-2-arachidonoyl-gpc (18:0/20:4) levels	9	33430448	T	C	0.348024	0.0725912	0.0161777	8253	0.00243368	20.1293
rs914938	1.30949e-06	GCST90200685	1-stearoyl-2-arachidonoyl-gpc (18:0/20:4) levels	10	114540851	G	C	0.930228	0.143761	0.0297131	8253	0.00282842	23.4035
rs2238001	2.8198e-10	GCST90200685	1-stearoyl-2-arachidonoyl-gpc (18:0/20:4) levels	11	61757035	C	T	0.130242	0.14314	0.0226905	8253	0.0047988	39.7858
rs174528	1.6688053938804e-308	GCST90200685	1-stearoyl-2-arachidonoyl-gpc (18:0/20:4) levels	11	61776027	C	T	0.367266	-0.620017	0.0145281	8253	0.18079	1820.89
rs2668899	1.14123e-12	GCST90200685	1-stearoyl-2-arachidonoyl-gpc (18:0/20:4) levels	11	61954167	G	A	0.299695	-0.118197	0.0166186	8253	0.00609198	50.573
rs58411334	9.99203e-06	GCST90200685	1-stearoyl-2-arachidonoyl-gpc (18:0/20:4) levels	11	75756305	T	G	0.0974231	-0.113556	0.0257068	8253	0.00235878	19.5083
rs964184	1.77272e-06	GCST90200685	1-stearoyl-2-arachidonoyl-gpc (18:0/20:4) levels	11	116778201	C	G	0.869013	-0.107878	0.0225792	8253	0.00275827	22.8215
rs558406	9.48104e-07	GCST90200685	1-stearoyl-2-arachidonoyl-gpc (18:0/20:4) levels	12	187079	C	A	0.0751526	0.140693	0.0287004	8253	0.00290332	24.025
rs17116404	7.10322e-06	GCST90200685	1-stearoyl-2-arachidonoyl-gpc (18:0/20:4) levels	14	22321683	C	A	0.145935	0.0988731	0.0220179	8253	0.00243743	20.1604
rs7149812	6.52521e-06	GCST90200685	1-stearoyl-2-arachidonoyl-gpc (18:0/20:4) levels	14	95592252	C	A	0.634192	-0.0721572	0.0160043	8253	0.002457	20.3227
rs56257608	2.88245e-06	GCST90200685	1-stearoyl-2-arachidonoyl-gpc (18:0/20:4) levels	15	101107163	T	C	0.39173	-0.0745031	0.0159228	8253	0.00264574	21.8879
rs12928099	1.08264e-13	GCST90200685	1-stearoyl-2-arachidonoyl-gpc (18:0/20:4) levels	16	15056648	A	C	0.290774	0.124193	0.0167142	8253	0.00664531	55.1973
rs74025961	3.47361e-06	GCST90200685	1-stearoyl-2-arachidonoyl-gpc (18:0/20:4) levels	16	71342018	T	C	0.0449022	0.17067	0.0367774	8253	0.00260261	21.5302
rs2194294	5.58259e-06	GCST90200685	1-stearoyl-2-arachidonoyl-gpc (18:0/20:4) levels	16	76207515	G	A	0.632149	0.0721764	0.0158922	8253	0.00249302	20.6214
rs897458	1.01944e-07	GCST90200685	1-stearoyl-2-arachidonoyl-gpc (18:0/20:4) levels	17	17608287	C	T	0.615299	-0.0838318	0.0157483	8253	0.00342176	28.3299
rs58542926	1.61465e-09	GCST90200685	1-stearoyl-2-arachidonoyl-gpc (18:0/20:4) levels	19	19268740	T	C	0.0756583	-0.175261	0.0290529	8253	0.00439005	36.382
rs6104733	9.91062e-06	GCST90200685	1-stearoyl-2-arachidonoyl-gpc (18:0/20:4) levels	20	1197325	C	T	0.150734	0.0948662	0.0214672	8253	0.00236066	19.5239
rs62207051	9.16477e-06	GCST90200685	1-stearoyl-2-arachidonoyl-gpc (18:0/20:4) levels	20	32814773	G	A	0.0542645	0.149723	0.0337518	8253	0.00237869	19.6733
rs116903888	6.25709e-06	GCST90200685	1-stearoyl-2-arachidonoyl-gpc (18:0/20:4) levels	21	36703327	T	C	0.0177591	-0.261782	0.0579484	8253	0.00246668	20.4029
rs72864158	9.75238e-07	GCST90200689	N6-methyllysine levels	1	10184730	A	C	0.0200532	-0.27051	0.0552449	8299	0.00288074	23.9705
rs66482844	1.63423e-06	GCST90200689	N6-methyllysine levels	1	81193967	T	C	0.0373261	-0.195064	0.0406884	8299	0.00276176	22.9778
rs35528262	6.17236e-07	GCST90200689	N6-methyllysine levels	2	73727998	C	G	0.624126	0.0795968	0.0159649	8299	0.00298631	24.8516
rs6755215	3.57609e-06	GCST90200689	N6-methyllysine levels	2	237594407	G	A	0.00834442	0.392011	0.0845833	8299	0.00258154	21.4745
rs9289617	6.45239e-06	GCST90200689	N6-methyllysine levels	3	140971521	A	G	0.00885707	-0.373898	0.0828859	8299	0.002446	20.3442
rs115668227	5.75719e-06	GCST90200689	N6-methyllysine levels	3	143209502	A	G	0.010219	-0.348791	0.0769089	8299	0.00247216	20.5623
rs139105296	1.76224e-06	GCST90200689	N6-methyllysine levels	4	149584432	G	A	0.047889	0.172275	0.0360487	8299	0.00274439	22.8329
rs187336490	3.80795e-06	GCST90200689	N6-methyllysine levels	5	21332829	G	C	0.0175163	0.272273	0.0589132	8299	0.00256709	21.354
rs56391006	7.83835e-06	GCST90200689	N6-methyllysine levels	5	177462022	A	G	0.013507	-0.296466	0.0663302	8299	0.00240136	19.972
rs573359	6.84378e-06	GCST90200689	N6-methyllysine levels	6	81098659	A	G	0.69325	-0.0764482	0.0169942	8299	0.00243248	20.2315
rs116984880	6.59549e-06	GCST90200689	N6-methyllysine levels	7	108650724	C	T	0.0334142	0.195	0.0432724	8299	0.00244096	20.3022
rs62481075	9.52163e-06	GCST90200689	N6-methyllysine levels	7	128262802	T	C	0.0403934	0.177053	0.039987	8299	0.00235678	19.6004
rs380423	6.64641e-06	GCST90200689	N6-methyllysine levels	8	26571492	A	C	0.952817	0.162715	0.0361211	8299	0.0024392	20.2875
rs10808427	1.73851e-06	GCST90200689	N6-methyllysine levels	8	108679671	C	T	0.638409	-0.0773966	0.0161861	8299	0.00274751	22.8589
rs2891137	7.08998e-06	GCST90200689	N6-methyllysine levels	9	19827848	G	C	0.243305	0.0810705	0.0180519	8299	0.00242438	20.1639
rs72842528	8.60081e-08	GCST90200689	N6-methyllysine levels	10	97935714	A	G	0.0177417	0.314823	0.058801	8299	0.00344223	28.6589
rs4917820	1.6688053938804e-308	GCST90200689	N6-methyllysine levels	10	98348779	T	C	0.627034	0.665751	0.0144899	8299	0.202788	2110.51
rs11517049	3.14543e-27	GCST90200689	N6-methyllysine levels	10	98449905	T	G	0.0413183	0.414681	0.038367	8299	0.0138809	116.791
rs11189713	6.68758e-16	GCST90200689	N6-methyllysine levels	10	98605856	T	C	0.0329544	-0.346919	0.0429563	8299	0.00779788	65.2075
rs151271070	1.41675e-10	GCST90200689	N6-methyllysine levels	10	99383692	T	C	0.0158232	-0.394571	0.0615163	8299	0.00493283	41.1306
rs116875976	6.0681e-07	GCST90200689	N6-methyllysine levels	10	99422468	A	G	0.0150335	-0.317219	0.0635832	8299	0.00299025	24.8845
rs144858221	7.24698e-07	GCST90200689	N6-methyllysine levels	10	99438205	T	G	0.0208384	0.266372	0.0537622	8299	0.00294927	24.5425
rs68179623	6.2876e-06	GCST90200689	N6-methyllysine levels	10	129864702	G	A	0.0475673	-0.16187	0.03584	8299	0.00245191	20.3935
rs11821873	7.34595e-06	GCST90200689	N6-methyllysine levels	11	129425480	G	A	0.337166	-0.0734593	0.0163847	8299	0.00241624	20.0961
rs9509459	7.54204e-06	GCST90200689	N6-methyllysine levels	13	20936517	A	G	0.930286	-0.137363	0.0306764	8299	0.00241022	20.0459
rs62049030	9.6141e-06	GCST90200689	N6-methyllysine levels	16	70435354	T	C	0.0563474	0.147436	0.0333138	8299	0.00235456	19.5819
rs10164318	1.21876e-19	GCST90200689	N6-methyllysine levels	19	32968392	G	T	0.672121	0.148538	0.0163816	8299	0.00980969	82.1974
rs140094156	3.70144e-06	GCST90200689	N6-methyllysine levels	19	52809791	T	C	0.0308324	0.20707	0.044748	8299	0.00257361	21.4083
rs3746805	4.38208e-06	GCST90200689	N6-methyllysine levels	20	763806	A	G	0.46935	-0.071602	0.0155915	8299	0.00253482	21.0848
rs6108309	5.4494e-07	GCST90200689	N6-methyllysine levels	20	1022613	G	A	0.178705	-0.101261	0.0202127	8299	0.00301508	25.0918
rs6111089	3.69035e-06	GCST90200689	N6-methyllysine levels	20	16394563	C	T	0.134214	-0.105116	0.0227125	8299	0.00257432	21.4143
rs117178571	2.3471e-06	GCST90200689	N6-methyllysine levels	21	18634924	A	G	0.0166159	0.286252	0.0606341	8299	0.00267838	22.2822
rs4077498	5.78919e-06	GCST90200689	N6-methyllysine levels	22	45999048	T	C	0.615226	-0.0720735	0.0158964	8299	0.00247089	20.5518
rs2840557	7.65018e-06	GCST90200690	N-acetyl-1-methylhistidine levels	1	38348285	C	T	0.868902	-0.105945	0.0236762	7588	0.00263187	20.0181
rs12028771	1.85706e-07	GCST90200690	N-acetyl-1-methylhistidine levels	1	69806380	G	A	0.146433	-0.115739	0.0222015	7588	0.00356874	27.1694
rs113864403	3.1408e-08	GCST90200690	N-acetyl-1-methylhistidine levels	1	86763822	C	A	0.0428401	0.216537	0.0391327	7588	0.00401891	30.6105
rs72685579	6.98109e-07	GCST90200690	N-acetyl-1-methylhistidine levels	1	105207788	C	T	0.0294935	-0.230841	0.0465228	7588	0.00323415	24.6139
rs60304320	4.28695e-06	GCST90200690	N-acetyl-1-methylhistidine levels	1	147052477	G	A	0.200595	-0.0903442	0.019653	7588	0.0027772	21.1265
rs73943615	2.32942e-06	GCST90200690	N-acetyl-1-methylhistidine levels	2	56881117	T	C	0.221202	0.0891404	0.0188756	7588	0.00293053	22.2963
rs11898850	3.15622e-11	GCST90200690	N-acetyl-1-methylhistidine levels	2	72972490	A	C	0.439414	-0.105966	0.0159609	7588	0.00577531	44.066
rs13417094	8.32172e-27	GCST90200690	N-acetyl-1-methylhistidine levels	2	73277974	T	C	0.134252	-0.246121	0.0229619	7588	0.0149152	114.86
rs7573275	1.6688053938804e-308	GCST90200690	N-acetyl-1-methylhistidine levels	2	73325414	A	G	0.2935	0.669222	0.0155746	7588	0.195702	1845.83
rs72855963	1.18883e-07	GCST90200690	N-acetyl-1-methylhistidine levels	2	149674909	C	T	0.0721403	-0.160653	0.0303393	7588	0.00368161	28.0319
rs182116457	9.51078e-06	GCST90200690	N-acetyl-1-methylhistidine levels	2	231664533	T	C	0.00681939	-0.421637	0.0952205	7588	0.00257732	19.6021
rs4861128	5.85127e-06	GCST90200690	N-acetyl-1-methylhistidine levels	4	41651936	A	G	0.538764	0.0752954	0.0166153	7588	0.0026991	20.5308
rs374816014	2.66408e-06	GCST90200690	N-acetyl-1-methylhistidine levels	5	1160915	G	A	0.0106567	0.359022	0.0764665	7588	0.00289676	22.0387
rs62331274	3.00108e-08	GCST90200690	N-acetyl-1-methylhistidine levels	5	1193812	C	G	0.260928	0.100585	0.0181516	7588	0.00403047	30.6989
rs7702204	8.05275e-06	GCST90200690	N-acetyl-1-methylhistidine levels	5	110198532	A	G	0.766581	0.0864688	0.0193712	7588	0.00261902	19.9201
rs6556290	5.23562e-07	GCST90200690	N-acetyl-1-methylhistidine levels	5	157875081	C	T	0.177501	-0.104163	0.0207601	7588	0.00330676	25.1683
rs75355668	1.74798e-06	GCST90200690	N-acetyl-1-methylhistidine levels	5	180175385	G	C	0.148177	-0.109146	0.0228312	7588	0.00300279	22.8478
rs1780966	4.99703e-08	GCST90200690	N-acetyl-1-methylhistidine levels	6	25859205	C	T	0.250198	0.0996551	0.0182806	7588	0.00390116	29.7101
rs188080324	6.83421e-06	GCST90200690	N-acetyl-1-methylhistidine levels	8	121276999	A	T	0.0139403	0.304422	0.0676676	7588	0.00266015	20.2337
rs11258111	5.81481e-06	GCST90200690	N-acetyl-1-methylhistidine levels	10	12991961	C	T	0.164467	-0.0982528	0.0216749	7588	0.00270068	20.5429
rs72786941	1.1357e-06	GCST90200690	N-acetyl-1-methylhistidine levels	10	36307565	T	A	0.0250968	0.247443	0.0508457	7588	0.00311144	23.677
rs17667035	6.75138e-06	GCST90200690	N-acetyl-1-methylhistidine levels	10	118994819	T	C	0.0414229	0.178783	0.0397175	7588	0.0026632	20.257
rs7108760	2.62679e-11	GCST90200690	N-acetyl-1-methylhistidine levels	11	67647176	G	A	0.825722	0.139382	0.0209091	7588	0.0058221	44.4251
rs1945872	2.6159e-06	GCST90200690	N-acetyl-1-methylhistidine levels	11	91964218	G	T	0.0105089	0.364954	0.0776682	7588	0.00290135	22.0737
rs72992869	3.22877e-07	GCST90200690	N-acetyl-1-methylhistidine levels	11	99941490	C	A	0.0259269	0.254388	0.0497865	7588	0.00342887	26.1009
rs1792802	4.508e-06	GCST90200690	N-acetyl-1-methylhistidine levels	11	110343657	C	A	0.80257	0.0927249	0.020217	7588	0.00276458	21.0303
rs4964249	9.24367e-06	GCST90200690	N-acetyl-1-methylhistidine levels	12	108319807	C	A	0.0490948	0.160374	0.0361678	7588	0.00258448	19.6566
rs79203144	1.69962e-06	GCST90200690	N-acetyl-1-methylhistidine levels	12	117670111	C	T	0.0111507	-0.360788	0.0753807	7588	0.00300987	22.9018
rs1536948	5.64464e-07	GCST90200690	N-acetyl-1-methylhistidine levels	13	44323702	A	G	0.0498878	-0.180818	0.0361419	7588	0.00328779	25.0234
rs8012700	1.78109e-06	GCST90200690	N-acetyl-1-methylhistidine levels	14	20977285	G	A	0.0213189	0.262769	0.0550095	7588	0.00299807	22.8117
rs12947874	7.37826e-06	GCST90200690	N-acetyl-1-methylhistidine levels	17	40102850	G	A	0.216353	-0.0860555	0.0191982	7588	0.00264095	20.0873
rs4802238	1.6848e-06	GCST90200690	N-acetyl-1-methylhistidine levels	19	44828468	T	C	0.297735	-0.083193	0.0173754	7588	0.00301208	22.9187
rs41304036	2.12334e-06	GCST90200691	N-delta-acetylornithine levels	1	248324399	A	G	0.0160645	-0.289334	0.0610239	8259	0.00271451	22.4747
rs11898850	8.99829e-08	GCST90200691	N-delta-acetylornithine levels	2	72972490	A	C	0.439357	0.0827415	0.0154776	8259	0.00344835	28.5716
rs6546815	1.23685e-27	GCST90200691	N-delta-acetylornithine levels	2	73278777	T	A	0.144259	0.235149	0.021586	8259	0.0141651	118.642
rs7573275	1.6688053938804e-308	GCST90200691	N-delta-acetylornithine levels	2	73325414	A	G	0.284502	-0.683663	0.0152423	8259	0.195875	2011.31
rs13030971	9.88921e-06	GCST90200691	N-delta-acetylornithine levels	2	79010566	G	C	0.0866291	0.120663	0.0273018	8259	0.00235946	19.5281
rs74733828	8.73351e-06	GCST90200691	N-delta-acetylornithine levels	2	230219556	T	C	0.01012	-0.337002	0.0757926	8259	0.00238806	19.7654
rs146854747	2.34582e-06	GCST90200691	N-delta-acetylornithine levels	3	74581032	T	C	0.00630278	-0.459306	0.0972881	8259	0.00269145	22.2833
rs61794347	1.52648e-06	GCST90200691	N-delta-acetylornithine levels	4	10761434	T	C	0.264304	-0.0838852	0.017448	8259	0.00279086	23.1086
rs72722720	1.90245e-06	GCST90200691	N-delta-acetylornithine levels	4	138879437	T	C	0.0122662	-0.327979	0.0688521	8259	0.00273992	22.6857
rs77419727	7.23046e-06	GCST90200691	N-delta-acetylornithine levels	4	175040575	T	C	0.0327461	-0.193873	0.0432098	8259	0.00243156	20.1263
rs7719875	1.96333e-06	GCST90200691	N-delta-acetylornithine levels	5	1189973	G	A	0.402095	0.0744021	0.01564	8259	0.00273263	22.6252
rs145023524	8.69725e-06	GCST90200691	N-delta-acetylornithine levels	6	43851309	A	G	0.00789122	-0.382822	0.0860804	8259	0.00238902	19.7733
rs115114708	2.61775e-06	GCST90200691	N-delta-acetylornithine levels	6	48007328	T	C	0.0168607	0.281279	0.0598626	8259	0.0026661	22.0728
rs150291437	9.09686e-06	GCST90200691	N-delta-acetylornithine levels	6	64172983	T	C	0.0105943	0.331727	0.0747537	8259	0.00237867	19.6875
rs117262453	2.66022e-07	GCST90200691	N-delta-acetylornithine levels	7	22386422	T	C	0.0096365	0.405495	0.0787972	8259	0.00319618	26.4755
rs150650120	6.20104e-06	GCST90200691	N-delta-acetylornithine levels	9	79652200	C	T	0.0987692	-0.116347	0.0257437	8259	0.00246699	20.4204
rs17127885	6.78867e-06	GCST90200691	N-delta-acetylornithine levels	10	110733458	T	C	0.0802567	0.128102	0.0284658	8259	0.0024461	20.247
rs522774	8.92892e-06	GCST90200691	N-delta-acetylornithine levels	11	29981055	C	A	0.269888	0.0775285	0.017455	8259	0.00238297	19.7232
rs79673002	3.49887e-06	GCST90200691	N-delta-acetylornithine levels	13	64340729	G	A	0.0629897	-0.145152	0.0312886	8259	0.00259906	21.5164
rs392721	2.52468e-06	GCST90200691	N-delta-acetylornithine levels	16	85768160	A	G	0.120403	-0.110812	0.0235463	8259	0.00267447	22.1423
rs117218602	7.58208e-06	GCST90200691	N-delta-acetylornithine levels	17	77769206	A	G	0.0143995	0.288254	0.0643904	8259	0.00242063	20.0356
rs111297421	3.09383e-06	GCST90200691	N-delta-acetylornithine levels	18	56972584	G	A	0.0227133	-0.240145	0.0514836	8259	0.00262748	21.7522
rs138817632	2.90522e-07	GCST90200691	N-delta-acetylornithine levels	19	14068269	G	A	0.381819	0.0819192	0.0159702	8259	0.00317572	26.3054
rs112957690	5.14683e-06	GCST90200691	N-delta-acetylornithine levels	19	54401514	A	G	0.0130445	-0.307654	0.067487	8259	0.00250996	20.7769
rs79747035	6.67269e-06	GCST90200691	N-delta-acetylornithine levels	21	30909856	C	T	0.0272528	-0.213461	0.0473949	8259	0.00245008	20.28
rs5757301	7.60529e-06	GCST90200691	N-delta-acetylornithine levels	22	38829336	G	A	0.403608	-0.0695406	0.0155363	8259	0.00241993	20.0298
rs11207997	1.19874e-06	GCST90200692	1-palmitoyl-2-arachidonoyl-gpc (16:0/20:4n6) levels	1	62596235	T	C	0.340105	-0.0779034	0.0160432	8238	0.00285409	23.5736
rs112414147	5.08497e-06	GCST90200692	1-palmitoyl-2-arachidonoyl-gpc (16:0/20:4n6) levels	1	199512673	C	T	0.0223121	-0.237992	0.052177	8238	0.00251912	20.7999
rs925802	9.4568e-06	GCST90200692	1-palmitoyl-2-arachidonoyl-gpc (16:0/20:4n6) levels	2	51644364	G	A	0.154976	-0.0941649	0.0212599	8238	0.00237575	19.6133
rs10176700	9.95597e-06	GCST90200692	1-palmitoyl-2-arachidonoyl-gpc (16:0/20:4n6) levels	2	167557764	C	G	0.015995	-0.27483	0.062205	8238	0.00236389	19.5152
rs35545453	5.17304e-06	GCST90200692	1-palmitoyl-2-arachidonoyl-gpc (16:0/20:4n6) levels	3	68982812	C	T	0.00972054	-0.359102	0.0787911	8238	0.00251516	20.7671
rs139420442	2.34941e-06	GCST90200692	1-palmitoyl-2-arachidonoyl-gpc (16:0/20:4n6) levels	4	94806861	G	T	0.00607903	-0.46871	0.0992866	8238	0.00269794	22.2803
rs1985147	5.43362e-06	GCST90200692	1-palmitoyl-2-arachidonoyl-gpc (16:0/20:4n6) levels	4	95721429	T	C	0.846482	-0.0972986	0.021397	8238	0.00250378	20.6729
rs1862568	3.05246e-07	GCST90200692	1-palmitoyl-2-arachidonoyl-gpc (16:0/20:4n6) levels	5	62671138	G	C	0.504533	-0.0797574	0.0155771	8238	0.00317225	26.2098
rs17081005	7.66775e-06	GCST90200692	1-palmitoyl-2-arachidonoyl-gpc (16:0/20:4n6) levels	6	151275617	T	C	0.0276055	-0.210294	0.047001	8238	0.00242417	20.014
rs142782776	6.29806e-06	GCST90200692	1-palmitoyl-2-arachidonoyl-gpc (16:0/20:4n6) levels	6	162513864	A	G	0.0182218	-0.258565	0.0572537	8238	0.00246966	20.3905
rs6476871	6.59779e-07	GCST90200692	1-palmitoyl-2-arachidonoyl-gpc (16:0/20:4n6) levels	9	4496333	A	G	0.194044	-0.0979003	0.019687	8238	0.00299285	24.7231
rs10738915	1.03532e-06	GCST90200692	1-palmitoyl-2-arachidonoyl-gpc (16:0/20:4n6) levels	9	33436565	A	G	0.381826	0.0779976	0.0159674	8238	0.00288813	23.8555
rs10884110	4.27776e-06	GCST90200692	1-palmitoyl-2-arachidonoyl-gpc (16:0/20:4n6) levels	10	82060662	G	A	0.186526	-0.0913236	0.0198641	8238	0.00255914	21.1311
rs174533	1.6688053938804e-308	GCST90200692	1-palmitoyl-2-arachidonoyl-gpc (16:0/20:4n6) levels	11	61781553	A	G	0.335714	-0.613794	0.0150029	8238	0.168867	1673.36
rs1801390	3.19802e-06	GCST90200692	1-palmitoyl-2-arachidonoyl-gpc (16:0/20:4n6) levels	11	61959966	T	C	0.0281391	-0.215024	0.0461656	8238	0.00262647	21.6886
rs1047738	2.72077e-07	GCST90200692	1-palmitoyl-2-arachidonoyl-gpc (16:0/20:4n6) levels	11	62152043	G	C	0.389767	0.0814984	0.0158501	8238	0.00319905	26.4319
rs3016252	5.7249e-06	GCST90200692	1-palmitoyl-2-arachidonoyl-gpc (16:0/20:4n6) levels	11	86824089	C	G	0.441924	-0.0719897	0.0158697	8238	0.00249171	20.573
rs964184	2.47202e-06	GCST90200692	1-palmitoyl-2-arachidonoyl-gpc (16:0/20:4n6) levels	11	116778201	C	G	0.868911	-0.107419	0.0228046	8238	0.00268613	22.1826
rs17092358	8.40741e-06	GCST90200692	1-palmitoyl-2-arachidonoyl-gpc (16:0/20:4n6) levels	12	42901508	C	T	0.0389031	0.177507	0.0398486	8238	0.00240291	19.8381
rs1526804	7.79186e-06	GCST90200692	1-palmitoyl-2-arachidonoyl-gpc (16:0/20:4n6) levels	12	75044883	G	A	0.843858	0.0955982	0.0213827	8238	0.00242047	19.9834
rs139567637	7.49458e-06	GCST90200692	1-palmitoyl-2-arachidonoyl-gpc (16:0/20:4n6) levels	12	115119137	G	A	0.0185345	-0.253176	0.0565235	8238	0.00242945	20.0577
rs7137322	8.35998e-06	GCST90200692	1-palmitoyl-2-arachidonoyl-gpc (16:0/20:4n6) levels	12	128491806	A	T	0.339423	0.0756121	0.0169695	8238	0.00240424	19.849
rs75460503	4.63986e-06	GCST90200692	1-palmitoyl-2-arachidonoyl-gpc (16:0/20:4n6) levels	13	59266263	G	T	0.030865	-0.202408	0.0441897	8238	0.00254031	20.9753
rs182180380	6.73449e-06	GCST90200692	1-palmitoyl-2-arachidonoyl-gpc (16:0/20:4n6) levels	13	113009627	A	G	0.0105057	0.342398	0.0760562	8238	0.00245417	20.2623
rs79032346	2.80393e-06	GCST90200692	1-palmitoyl-2-arachidonoyl-gpc (16:0/20:4n6) levels	15	46343253	G	A	0.0970023	-0.125499	0.0267892	8238	0.00265695	21.941
rs12928099	2.08237e-13	GCST90200692	1-palmitoyl-2-arachidonoyl-gpc (16:0/20:4n6) levels	16	15056648	A	C	0.290818	0.123974	0.0168824	8238	0.00650336	53.9122
rs2434885	6.52219e-06	GCST90200692	1-palmitoyl-2-arachidonoyl-gpc (16:0/20:4n6) levels	16	71549956	T	C	0.193707	-0.0883465	0.0195946	8238	0.00246158	20.3236
rs144691575	6.22237e-06	GCST90200692	1-palmitoyl-2-arachidonoyl-gpc (16:0/20:4n6) levels	18	29954285	C	T	0.0274189	-0.216768	0.0479714	8238	0.00247246	20.4136
rs188247550	2.27522e-06	GCST90200692	1-palmitoyl-2-arachidonoyl-gpc (16:0/20:4n6) levels	19	19285807	T	C	0.0105341	-0.357389	0.0756011	8238	0.00270538	22.3419
rs73002956	3.32901e-07	GCST90200692	1-palmitoyl-2-arachidonoyl-gpc (16:0/20:4n6) levels	19	19467934	G	A	0.082085	-0.144595	0.0283308	8238	0.00315207	26.0425
rs6036719	7.00208e-06	GCST90200692	1-palmitoyl-2-arachidonoyl-gpc (16:0/20:4n6) levels	20	2500119	G	A	0.709092	0.0782628	0.0174164	8238	0.00244517	20.1878
rs6064992	5.97548e-06	GCST90200692	1-palmitoyl-2-arachidonoyl-gpc (16:0/20:4n6) levels	20	60746430	C	G	0.274594	-0.0779995	0.0172289	8238	0.0024818	20.491
rs34617177	1.53294e-06	GCST90200692	1-palmitoyl-2-arachidonoyl-gpc (16:0/20:4n6) levels	22	50219616	T	C	0.0276694	-0.226415	0.0471023	8238	0.00279697	23.1005
rs76957020	7.16854e-07	GCST90200696	N6,N6-dimethyllysine levels	1	60312420	C	T	0.0108432	-0.367495	0.0741404	8265	0.00296388	24.5634
rs66482844	3.71454e-06	GCST90200696	N6,N6-dimethyllysine levels	1	81193967	T	C	0.0373588	-0.187499	0.0405251	8265	0.00258335	21.4015
rs13005986	2.78303e-06	GCST90200696	N6,N6-dimethyllysine levels	2	9860051	C	T	0.0288462	0.214082	0.0456833	8265	0.00265003	21.9553
rs151317804	9.38256e-06	GCST90200696	N6,N6-dimethyllysine levels	2	58327161	A	G	0.0645517	0.139706	0.0315297	8265	0.00236983	19.6284
rs6755215	7.4663e-06	GCST90200696	N6,N6-dimethyllysine levels	2	237594407	G	A	0.00837887	0.376816	0.0841118	8265	0.00242242	20.065
rs34397489	7.24624e-06	GCST90200696	N6,N6-dimethyllysine levels	3	69351015	C	A	0.09139	-0.119879	0.0267209	8265	0.00242932	20.1224
rs9289617	3.83096e-06	GCST90200696	N6,N6-dimethyllysine levels	3	140971521	A	G	0.00889376	-0.380773	0.0824122	8265	0.00257624	21.3424
rs139105296	6.77905e-07	GCST90200696	N6,N6-dimethyllysine levels	4	149584432	G	A	0.0480257	0.178168	0.0358661	8265	0.00297683	24.671
rs56391006	4.65606e-06	GCST90200696	N6,N6-dimethyllysine levels	5	177462022	A	G	0.0135626	-0.302043	0.0659524	8265	0.00253124	20.9687
rs116560988	7.31069e-06	GCST90200696	N6,N6-dimethyllysine levels	5	180475385	A	G	0.0296951	-0.205013	0.0457167	8265	0.00242725	20.1052
rs189050202	1.99904e-06	GCST90200696	N6,N6-dimethyllysine levels	6	15711488	T	C	0.0194387	-0.264066	0.0555517	8265	0.00272648	22.5905
rs147221194	9.80992e-06	GCST90200696	N6,N6-dimethyllysine levels	6	132226339	A	T	0.017468	-0.261269	0.0590931	8265	0.00235957	19.5433
rs116984880	5.13627e-06	GCST90200696	N6,N6-dimethyllysine levels	7	108650724	C	T	0.0334917	0.196347	0.0430665	8265	0.00250862	20.7809
rs141236033	9.89221e-06	GCST90200696	N6,N6-dimethyllysine levels	9	100766822	T	C	0.0428944	0.168672	0.0381653	8265	0.00235766	19.5274
rs149128587	9.76603e-06	GCST90200696	N6,N6-dimethyllysine levels	9	118890163	G	A	0.00911315	-0.360883	0.0816054	8265	0.00236062	19.5519
rs10984399	1.43685e-06	GCST90200696	N6,N6-dimethyllysine levels	9	119074706	A	G	0.152108	0.10388	0.0215526	8265	0.00280287	23.2252
rs7902921	7.98832e-06	GCST90200696	N6,N6-dimethyllysine levels	10	5627263	C	T	0.908216	-0.119944	0.0268602	8265	0.00240685	19.9358
rs72842528	1.43274e-07	GCST90200696	N6,N6-dimethyllysine levels	10	97935714	A	G	0.0178156	0.307632	0.0584741	8265	0.00333765	27.6714
rs4917820	1.6688053938804e-308	GCST90200696	N6,N6-dimethyllysine levels	10	98348779	T	C	0.627541	0.61669	0.0146796	8265	0.175959	1764.41
rs11517049	4.89078e-26	GCST90200696	N6,N6-dimethyllysine levels	10	98449905	T	G	0.0413017	0.403559	0.0382391	8265	0.0132967	111.351
rs11189713	1.83117e-14	GCST90200696	N6,N6-dimethyllysine levels	10	98605856	T	C	0.0328476	-0.328502	0.0428745	8265	0.00705279	58.6912
rs151271070	9.36808e-10	GCST90200696	N6,N6-dimethyllysine levels	10	99383692	T	C	0.0158884	-0.374432	0.0611835	8265	0.00451098	37.4431
rs116875976	1.98853e-07	GCST90200696	N6,N6-dimethyllysine levels	10	99422468	A	G	0.0149737	-0.33003	0.0634624	8265	0.00326146	27.0376
rs144858221	3.01066e-07	GCST90200696	N6,N6-dimethyllysine levels	10	99438205	T	G	0.0209248	0.27384	0.0534553	8265	0.00316514	26.2366
rs79856078	6.51836e-06	GCST90200696	N6,N6-dimethyllysine levels	12	97318669	G	C	0.0123756	0.31084	0.0689402	8265	0.00245369	20.3247
rs834724	6.76678e-06	GCST90200696	N6,N6-dimethyllysine levels	12	104574858	A	T	0.752723	0.0808641	0.0179662	8265	0.00244508	20.2532
rs117564334	3.36894e-06	GCST90200696	N6,N6-dimethyllysine levels	19	54093989	G	C	0.138771	0.106229	0.0228601	8265	0.00260588	21.5886
rs6111089	2.61436e-06	GCST90200696	N6,N6-dimethyllysine levels	20	16394563	C	T	0.13378	-0.106444	0.0226524	8265	0.00266448	22.0754
rs143083364	5.77983e-06	GCST90200697	N2-acetyl,N6,N6-dimethyllysine levels	1	231033200	G	C	0.0190083	0.261227	0.0576116	7891	0.00259869	20.5545
rs7609407	3.23214e-09	GCST90200697	N2-acetyl,N6,N6-dimethyllysine levels	2	73273000	G	A	0.148491	-0.131111	0.0221496	7891	0.00442069	35.0297
rs13538	1.6689796131304e-308	GCST90200697	N2-acetyl,N6,N6-dimethyllysine levels	2	73641201	G	A	0.23407	0.642501	0.017019	7891	0.152982	1424.85
rs111332525	6.29246e-06	GCST90200697	N2-acetyl,N6,N6-dimethyllysine levels	2	173245667	T	C	0.0207619	-0.248619	0.0550491	7891	0.00257819	20.3919
rs13408904	3.50561e-06	GCST90200697	N2-acetyl,N6,N6-dimethyllysine levels	2	201176201	T	C	0.0380366	0.191577	0.0412995	7891	0.00271946	21.5123
rs180851257	8.7509e-06	GCST90200697	N2-acetyl,N6,N6-dimethyllysine levels	4	54048156	C	T	0.0150602	-0.288485	0.0648873	7891	0.00249867	19.7614
rs183739917	2.76253e-06	GCST90200697	N2-acetyl,N6,N6-dimethyllysine levels	4	105529524	C	G	0.00304839	-0.667666	0.142428	7891	0.00277708	21.9694
rs12190308	6.01775e-06	GCST90200697	N2-acetyl,N6,N6-dimethyllysine levels	6	87710658	G	A	0.13597	-0.103122	0.0227856	7891	0.00258895	20.4772
rs34580553	3.79543e-06	GCST90200697	N2-acetyl,N6,N6-dimethyllysine levels	6	155871008	A	G	0.0976771	0.121259	0.0262337	7891	0.00270024	21.3599
rs62481075	1.79101e-06	GCST90200697	N2-acetyl,N6,N6-dimethyllysine levels	7	128262802	T	C	0.040588	0.193845	0.04059	7891	0.00288194	22.8014
rs79816080	7.37793e-06	GCST90200697	N2-acetyl,N6,N6-dimethyllysine levels	8	36562967	C	T	0.028479	0.212328	0.0473683	7891	0.00253982	20.0876
rs512187	5.47243e-06	GCST90200697	N2-acetyl,N6,N6-dimethyllysine levels	9	132469187	A	G	0.5553	-0.0730724	0.0160747	7891	0.00261188	20.6591
rs10786400	4.78835e-18	GCST90200697	N2-acetyl,N6,N6-dimethyllysine levels	10	98167102	G	A	0.319796	-0.145785	0.0168376	7891	0.00941081	74.9472
rs10883082	1.6688053938804e-308	GCST90200697	N2-acetyl,N6,N6-dimethyllysine levels	10	98366538	T	C	0.600477	0.916814	0.0125819	7891	0.402229	5308.35
rs1925647	1.04144e-11	GCST90200697	N2-acetyl,N6,N6-dimethyllysine levels	10	98490429	C	A	0.272581	0.121305	0.0178373	7891	0.00582679	46.2369
rs113851727	4.01015e-20	GCST90200697	N2-acetyl,N6,N6-dimethyllysine levels	10	98597020	A	T	0.0452815	-0.349516	0.0380414	7891	0.0105844	84.3939
rs6584281	1.10054e-10	GCST90200697	N2-acetyl,N6,N6-dimethyllysine levels	10	99526723	G	A	0.509202	-0.101189	0.0156823	7891	0.00524843	41.6233
rs12284998	4.75863e-06	GCST90200697	N2-acetyl,N6,N6-dimethyllysine levels	11	23020448	C	T	0.337125	0.0768434	0.0167958	7891	0.00264563	20.9267
rs12420129	1.38653e-06	GCST90200697	N2-acetyl,N6,N6-dimethyllysine levels	11	77156089	T	C	0.0190966	-0.275282	0.0570304	7891	0.00294395	23.2934
rs55710329	6.37564e-06	GCST90200697	N2-acetyl,N6,N6-dimethyllysine levels	12	30072798	T	C	0.0991602	0.119601	0.0264983	7891	0.00257503	20.3668
rs556444822	7.03995e-06	GCST90200697	N2-acetyl,N6,N6-dimethyllysine levels	12	132801654	G	A	0.0175159	-0.26931	0.0599469	7891	0.00255112	20.1772
rs1490101	9.63089e-06	GCST90200697	N2-acetyl,N6,N6-dimethyllysine levels	13	85290164	T	C	0.0887004	0.121785	0.0275201	7891	0.00247559	19.5784
rs11861590	9.79228e-06	GCST90200697	N2-acetyl,N6,N6-dimethyllysine levels	16	78329853	C	T	0.522031	-0.0707704	0.0160052	7891	0.00247158	19.5466
rs183646569	2.87573e-06	GCST90200697	N2-acetyl,N6,N6-dimethyllysine levels	17	1272100	A	G	0.0311282	-0.212079	0.0453209	7891	0.00276734	21.8921
rs117564334	2.92808e-06	GCST90200697	N2-acetyl,N6,N6-dimethyllysine levels	19	54093989	G	C	0.140357	0.108361	0.0231748	7891	0.002763	21.8577
rs145086328	7.56133e-06	GCST90200708	X-12112 levels	1	10184875	A	G	0.0201441	-0.248056	0.0554037	8211	0.00243538	20.0409
rs140623588	3.87477e-06	GCST90200708	X-12112 levels	1	112297768	A	G	0.0237254	-0.240747	0.0521325	8211	0.00259049	21.3206
rs114678589	4.01936e-06	GCST90200708	X-12112 levels	1	239845555	T	C	0.0190005	-0.260975	0.0566059	8211	0.002582	21.2505
rs79264457	7.51824e-06	GCST90200708	X-12112 levels	2	50228926	A	C	0.0505069	0.158345	0.0353571	8211	0.00243669	20.0516
rs10168931	7.16608e-12	GCST90200708	X-12112 levels	2	73650092	A	G	0.225342	-0.126165	0.0184067	8211	0.00568921	46.97
rs150590714	9.16573e-06	GCST90200708	X-12112 levels	2	142466658	C	G	0.0113567	0.32554	0.0733864	8211	0.00239079	19.6731
rs9829255	5.21047e-06	GCST90200708	X-12112 levels	3	61713184	T	C	0.201916	-0.0898758	0.0197263	8211	0.00252175	20.7534
rs115668227	7.45433e-06	GCST90200708	X-12112 levels	3	143209502	A	G	0.0103296	-0.34447	0.0768857	8211	0.00243868	20.0681
rs3806620	9.77016e-06	GCST90200708	X-12112 levels	3	193240357	C	A	0.266654	0.0774086	0.0175045	8211	0.00237602	19.5512
rs114653616	1.78184e-06	GCST90200708	X-12112 levels	4	41164706	C	T	0.0374328	-0.196571	0.0411519	8211	0.00277114	22.8115
rs180851257	8.25137e-06	GCST90200708	X-12112 levels	4	54048156	C	T	0.0150209	-0.286346	0.064224	8211	0.00241513	19.8738
rs115554808	5.3845e-06	GCST90200708	X-12112 levels	4	149571194	A	G	0.0480312	0.164557	0.0361725	8211	0.00251412	20.6904
rs7681760	5.81059e-06	GCST90200708	X-12112 levels	4	159677956	G	A	0.53841	0.0705611	0.0155655	8211	0.00249645	20.5446
rs37370	1.41741e-10	GCST90200708	X-12112 levels	5	35039381	T	C	0.90183	0.166503	0.0259592	8211	0.00498534	41.1297
rs78823077	1.33321e-06	GCST90200708	X-12112 levels	5	119633647	G	A	0.0428659	0.18658	0.0385915	8211	0.00283868	23.3691
rs5012511	6.5653e-06	GCST90200708	X-12112 levels	6	5572966	G	A	0.805802	-0.0900017	0.0199679	8211	0.00246813	20.311
rs80254170	6.97553e-07	GCST90200708	X-12112 levels	6	160093251	G	A	0.0752773	-0.14457	0.0291351	8211	0.0029897	24.616
rs662138	2.48422e-09	GCST90200708	X-12112 levels	6	160143444	G	C	0.174614	-0.121875	0.0204404	8211	0.004311	35.5422
rs7810885	9.175e-06	GCST90200708	X-12112 levels	7	104084676	G	A	0.055617	-0.150225	0.0338667	8211	0.00239058	19.6713
rs12338219	3.43517e-06	GCST90200708	X-12112 levels	9	8885739	T	C	0.207044	0.0912926	0.0196627	8211	0.00261849	21.5516
rs117218693	7.74927e-06	GCST90200708	X-12112 levels	9	118766489	T	G	0.0103423	-0.343839	0.076887	8211	0.0024297	19.994
rs11253048	9.77138e-16	GCST90200708	X-12112 levels	10	5219196	G	A	0.175296	0.164027	0.0204275	8211	0.00779125	64.4606
rs4917820	1.6688053938804e-308	GCST90200708	X-12112 levels	10	98348779	T	C	0.62883	0.604149	0.0148988	8211	0.166846	1643.92
rs11517049	7.90028e-24	GCST90200708	X-12112 levels	10	98449905	T	G	0.0413911	0.387971	0.0385471	8211	0.0121869	101.277
rs139422316	4.60189e-06	GCST90200708	X-12112 levels	10	98458935	C	G	0.0076848	-0.408146	0.0890727	8211	0.00255057	20.9911
rs76329610	4.35812e-06	GCST90200708	X-12112 levels	10	98500918	G	A	0.0363858	-0.189457	0.0412443	8211	0.0025632	21.0954
rs11189713	2.06059e-13	GCST90200708	X-12112 levels	10	98605856	T	C	0.0331255	-0.316463	0.0430867	8211	0.00652709	53.9329
rs151271070	1.37521e-06	GCST90200708	X-12112 levels	10	99383692	T	C	0.0158711	-0.29835	0.0617886	8211	0.00283144	23.3093
rs116875976	6.84879e-06	GCST90200708	X-12112 levels	10	99422468	A	G	0.0149502	-0.288253	0.0640799	8211	0.00245832	20.2301
rs17103984	6.72987e-06	GCST90200708	X-12112 levels	11	105215007	A	G	0.0226302	0.232782	0.0517058	8211	0.00246237	20.2635
rs79367656	3.60346e-06	GCST90200708	X-12112 levels	11	107013791	T	A	0.0399412	-0.184312	0.0397821	8211	0.00260737	21.4598
rs79405165	3.14437e-06	GCST90200708	X-12112 levels	13	23776829	G	A	0.0164761	-0.285052	0.0611547	8211	0.00263903	21.7211
rs7325329	1.82965e-06	GCST90200708	X-12112 levels	13	23981732	C	G	0.370403	0.0768436	0.0161051	8211	0.00276497	22.7606
rs11622277	5.52326e-06	GCST90200708	X-12112 levels	14	77569917	G	A	0.62858	-0.0740212	0.0162904	8211	0.0025082	20.6416
rs1955910	5.63206e-06	GCST90200708	X-12112 levels	14	90475410	A	T	0.263135	-0.0809892	0.01784	8211	0.00250369	20.6043
rs113851696	5.22373e-06	GCST90200708	X-12112 levels	18	66044404	A	C	0.0306595	0.204568	0.0449049	8211	0.00252113	20.7483
rs10164318	1.55137e-13	GCST90200708	X-12112 levels	19	32968392	G	T	0.672936	0.121885	0.0165096	8211	0.00659414	54.4906
rs3746805	8.6892e-06	GCST90200708	X-12112 levels	20	763806	A	G	0.469212	-0.0696874	0.015669	8211	0.00240317	19.7752
rs6108309	4.40758e-06	GCST90200708	X-12112 levels	20	1022613	G	A	0.178305	-0.0933659	0.0203359	8211	0.00256059	21.0739
rs16835654	3.53239e-06	GCST90200710	X-13431 levels	1	33593311	C	T	0.0483614	0.163198	0.0351935	8161	0.00262796	21.498
rs114441298	9.13137e-06	GCST90200710	X-13431 levels	1	58949776	A	T	0.00375292	0.553215	0.124688	8161	0.0024063	19.6803
rs76596883	1.94029e-08	GCST90200710	X-13431 levels	1	75619841	C	T	0.0355158	-0.230507	0.0410357	8161	0.00385146	31.5455
rs16833670	4.50973e-49	GCST90200710	X-13431 levels	1	151950037	G	A	0.316848	0.2386	0.0162047	8161	0.0258779	216.747
rs7555149	7.53972e-06	GCST90200710	X-13431 levels	1	206568935	T	C	0.315554	-0.073192	0.0163453	8161	0.00245094	20.0463
rs7549940	7.13119e-06	GCST90200710	X-13431 levels	1	226028494	C	G	0.413226	-0.0724395	0.0161345	8161	0.00246391	20.1527
rs62160263	7.64816e-06	GCST90200710	X-13431 levels	2	127410868	C	T	0.0558556	0.147494	0.0329611	8161	0.00244758	20.0188
rs4243387	4.97144e-06	GCST90200710	X-13431 levels	2	177253037	T	C	0.891228	0.111431	0.0244046	8161	0.0025481	20.8431
rs3738934	1.6688053938804e-308	GCST90200710	X-13431 levels	2	210009522	C	T	0.35843	0.586369	0.0145924	8161	0.165174	1614.29
rs111973496	5.22202e-09	GCST90200710	X-13431 levels	2	210612653	G	A	0.0167343	0.34781	0.0595572	8161	0.00416161	34.0964
rs114764732	5.59673e-06	GCST90200710	X-13431 levels	2	210616309	G	A	0.0361217	0.185758	0.0409061	8161	0.00252046	20.6164
rs71422705	2.05261e-09	GCST90200710	X-13431 levels	2	210651780	T	C	0.0901549	-0.15926	0.0265717	8161	0.00438252	35.9144
rs462692	6.01694e-06	GCST90200710	X-13431 levels	5	112894355	G	T	0.517484	0.0715104	0.0158006	8161	0.00250357	20.4779
rs116779278	4.72357e-06	GCST90200710	X-13431 levels	6	34503548	T	C	0.0596302	-0.147801	0.0322942	8161	0.00256005	20.9411
rs1421237	6.21893e-07	GCST90200710	X-13431 levels	8	15756628	C	T	0.0348708	-0.206986	0.0415277	8161	0.00303489	24.837
rs112432725	1.43899e-06	GCST90200710	X-13431 levels	9	121280540	T	C	0.0228277	0.247412	0.0513354	8161	0.00283811	23.2221
rs72766721	2.53609e-06	GCST90200710	X-13431 levels	10	1620355	A	C	0.0629785	-0.147655	0.0313812	8161	0.00270544	22.1335
rs140483138	2.83424e-06	GCST90200710	X-13431 levels	10	24967740	C	T	0.01374	0.308439	0.0658709	8161	0.00267943	21.9202
rs75980020	1.75646e-06	GCST90200710	X-13431 levels	10	62601754	A	G	0.0472873	0.171305	0.0358409	8161	0.00279142	22.8389
rs180800516	6.83312e-06	GCST90200710	X-13431 levels	11	17102306	A	G	0.0140481	-0.291883	0.0648799	8161	0.00247388	20.2344
rs61884149	9.9819e-06	GCST90200710	X-13431 levels	11	18170790	A	C	0.0168795	0.261942	0.0592955	8161	0.00238554	19.5101
rs12896120	8.26551e-06	GCST90200710	X-13431 levels	14	63914830	C	T	0.0765116	0.127778	0.0286615	8161	0.00242949	19.8705
rs7175290	7.23513e-06	GCST90200710	X-13431 levels	15	37174354	A	T	0.43807	-0.0697257	0.0155407	8161	0.00246055	20.1251
rs56030089	8.6217e-06	GCST90200710	X-13431 levels	15	79669909	T	A	0.289836	-0.0741429	0.0166646	8161	0.00241966	19.7899
rs79474310	2.509e-06	GCST90200710	X-13431 levels	16	10117874	A	T	0.0163551	-0.283576	0.0602405	8161	0.00270795	22.1542
rs62086985	8.12684e-06	GCST90200710	X-13431 levels	18	26417435	T	C	0.109993	0.108449	0.024306	8161	0.00243345	19.903
rs78935053	4.44392e-06	GCST90200710	X-13431 levels	18	27079999	A	G	0.0127197	-0.308906	0.0673077	8161	0.00257431	21.058
rs117989866	2.15991e-06	GCST90200710	X-13431 levels	19	45164469	A	G	0.00923645	-0.378762	0.0799438	8161	0.00274301	22.4418
rs879523	2.28012e-06	GCST90200710	X-13431 levels	19	56026084	C	A	0.42938	0.0726219	0.0153637	8161	0.00273032	22.3376
rs56146099	9.91551e-06	GCST90200710	X-13431 levels	19	57869062	A	G	0.0168228	0.260044	0.0588468	8161	0.00238708	19.5228
rs116872586	4.86141e-06	GCST90200710	X-13431 levels	21	26967601	G	A	0.0205875	0.244382	0.0534674	8161	0.00255333	20.8859
rs2821034	4.09112e-06	GCST90200734	Adenosine 5'-monophosphate (AMP) to palmitate (16:0) ratio	1	3495402	C	T	0.365264	0.0767164	0.0166532	8227	0.00257289	21.2166
rs56938657	9.98852e-06	GCST90200734	Adenosine 5'-monophosphate (AMP) to palmitate (16:0) ratio	1	77118386	T	C	0.0310635	-0.195531	0.0442636	8227	0.00236629	19.5089
rs17027075	4.09428e-06	GCST90200734	Adenosine 5'-monophosphate (AMP) to palmitate (16:0) ratio	1	111198111	A	G	0.011236	-0.33662	0.0730745	8227	0.00257269	21.215
rs627973	3.06633e-06	GCST90200734	Adenosine 5'-monophosphate (AMP) to palmitate (16:0) ratio	2	23646701	C	T	0.345058	-0.0782494	0.016769	8227	0.00263972	21.7692
rs2676504	3.64424e-06	GCST90200734	Adenosine 5'-monophosphate (AMP) to palmitate (16:0) ratio	2	172952990	C	A	0.576309	0.0728634	0.0157348	8227	0.00259971	21.4383
rs111724026	1.82431e-06	GCST90200734	Adenosine 5'-monophosphate (AMP) to palmitate (16:0) ratio	2	217053703	A	G	0.0521038	0.166295	0.0348484	8227	0.00276026	22.766
rs1683348	8.92437e-06	GCST90200734	Adenosine 5'-monophosphate (AMP) to palmitate (16:0) ratio	3	59763545	T	A	0.171023	-0.091182	0.0205286	8227	0.00239231	19.724
rs34621562	6.63133e-06	GCST90200734	Adenosine 5'-monophosphate (AMP) to palmitate (16:0) ratio	3	123630936	T	A	0.0397706	0.177596	0.0394204	8227	0.00246101	20.2917
rs12493846	2.14102e-06	GCST90200734	Adenosine 5'-monophosphate (AMP) to palmitate (16:0) ratio	3	133183209	A	G	0.217561	-0.0874351	0.0184476	8227	0.00272312	22.4588
rs76646409	2.90142e-06	GCST90200734	Adenosine 5'-monophosphate (AMP) to palmitate (16:0) ratio	4	185629591	A	C	0.0880399	0.127679	0.0272955	8227	0.00265254	21.8752
rs116543941	6.57676e-07	GCST90200734	Adenosine 5'-monophosphate (AMP) to palmitate (16:0) ratio	5	84846544	G	A	0.0102053	0.381	0.0766066	8227	0.00299759	24.7293
rs419291	1.69385e-06	GCST90200734	Adenosine 5'-monophosphate (AMP) to palmitate (16:0) ratio	5	132297662	C	T	0.628132	-0.0765134	0.0159839	8227	0.00277754	22.9089
rs10274964	2.55603e-06	GCST90200734	Adenosine 5'-monophosphate (AMP) to palmitate (16:0) ratio	7	980148	T	C	0.445964	-0.0733392	0.0155921	8227	0.00268198	22.1186
rs10278332	6.9826e-06	GCST90200734	Adenosine 5'-monophosphate (AMP) to palmitate (16:0) ratio	7	42111263	T	C	0.267614	-0.0793443	0.0176548	8227	0.00244906	20.193
rs74828848	9.2441e-06	GCST90200734	Adenosine 5'-monophosphate (AMP) to palmitate (16:0) ratio	8	120974563	G	C	0.0510254	-0.153974	0.0347246	8227	0.0023842	19.6569
rs555336664	2.4975e-06	GCST90200734	Adenosine 5'-monophosphate (AMP) to palmitate (16:0) ratio	9	90694407	C	T	0.0290569	-0.216412	0.0459636	8227	0.00268735	22.163
rs80023834	7.17974e-06	GCST90200734	Adenosine 5'-monophosphate (AMP) to palmitate (16:0) ratio	10	26927078	A	G	0.0317596	0.19617	0.043707	8227	0.00244264	20.1399
rs4349051	9.42786e-06	GCST90200734	Adenosine 5'-monophosphate (AMP) to palmitate (16:0) ratio	13	43003295	C	G	0.309648	0.0753619	0.0170121	8227	0.00237964	19.6192
rs4891466	8.84457e-07	GCST90200734	Adenosine 5'-monophosphate (AMP) to palmitate (16:0) ratio	18	72350586	T	C	0.7893	-0.0971743	0.019768	8227	0.00292861	24.1586
rs5765913	2.20994e-06	GCST90200734	Adenosine 5'-monophosphate (AMP) to palmitate (16:0) ratio	22	44698667	T	C	0.140707	0.106559	0.022513	8227	0.00271576	22.3979
rs6748078	6.14633e-06	GCST90200755	Inosine 5'-monophosphate (IMP) to phosphate ratio	2	133970570	T	C	0.0193747	0.340036	0.0752077	4605	0.00441949	20.4332
rs9816900	2.11238e-06	GCST90200755	Inosine 5'-monophosphate (IMP) to phosphate ratio	3	96611358	C	T	0.0626097	-0.202365	0.0426718	4605	0.00486008	22.4802
rs78185304	3.23984e-06	GCST90200755	Inosine 5'-monophosphate (IMP) to phosphate ratio	3	130407329	C	T	0.015224	-0.384688	0.0826398	4605	0.0046835	21.6596
rs9838567	2.73155e-06	GCST90200755	Inosine 5'-monophosphate (IMP) to phosphate ratio	3	152950199	T	C	0.0650371	-0.196307	0.0418562	4605	0.00475393	21.9869
rs4306951	3.03015e-06	GCST90200755	Inosine 5'-monophosphate (IMP) to phosphate ratio	4	9370449	T	C	0.0375481	0.256347	0.0549069	4605	0.0047111	21.7878
rs12501529	9.82897e-06	GCST90200755	Inosine 5'-monophosphate (IMP) to phosphate ratio	4	92570857	T	C	0.377609	-0.0948827	0.0214623	4605	0.00422622	19.5359
rs17013669	1.85003e-06	GCST90200755	Inosine 5'-monophosphate (IMP) to phosphate ratio	4	128767347	T	C	0.0720339	-0.189813	0.0398001	4605	0.00491489	22.735
rs28667638	9.90169e-06	GCST90200755	Inosine 5'-monophosphate (IMP) to phosphate ratio	4	177371815	G	T	0.0325071	-0.255574	0.0578312	4605	0.0042232	19.5218
rs115723083	7.38866e-06	GCST90200755	Inosine 5'-monophosphate (IMP) to phosphate ratio	4	186367011	A	G	0.0157643	0.35492	0.0791849	4605	0.00434366	20.0811
rs72773085	1.2991e-06	GCST90200755	Inosine 5'-monophosphate (IMP) to phosphate ratio	5	81701196	A	C	0.114066	0.157029	0.0324447	4605	0.00506103	23.4144
rs4637610	6.13229e-06	GCST90200755	Inosine 5'-monophosphate (IMP) to phosphate ratio	6	94056271	G	A	0.270465	-0.10506	0.0232343	4605	0.0044204	20.4375
rs11761910	1.18691e-06	GCST90200755	Inosine 5'-monophosphate (IMP) to phosphate ratio	7	32094526	A	G	0.277534	-0.111406	0.0229335	4605	0.00509832	23.5878
rs29871	7.0793e-06	GCST90200755	Inosine 5'-monophosphate (IMP) to phosphate ratio	7	40905587	T	G	0.416739	-0.0939092	0.0209092	4605	0.00436128	20.1629
rs12671028	9.24209e-06	GCST90200755	Inosine 5'-monophosphate (IMP) to phosphate ratio	7	156424862	G	A	0.137135	0.135465	0.0305502	4605	0.00425154	19.6534
rs2979193	3.66062e-06	GCST90200755	Inosine 5'-monophosphate (IMP) to phosphate ratio	8	8480921	G	C	0.193085	0.121149	0.0261673	4605	0.00463314	21.4256
rs28655196	1.08797e-06	GCST90200755	Inosine 5'-monophosphate (IMP) to phosphate ratio	8	81122557	T	C	0.420879	0.101271	0.0207735	4605	0.00513435	23.7554
rs785003	6.45879e-06	GCST90200755	Inosine 5'-monophosphate (IMP) to phosphate ratio	8	127020006	C	T	0.700985	0.101242	0.0224445	4605	0.00439903	20.3382
rs16947101	4.56077e-06	GCST90200755	Inosine 5'-monophosphate (IMP) to phosphate ratio	16	78083979	C	T	0.124154	0.14339	0.0312803	4605	0.00454244	21.0043
rs2665965	8.2512e-07	GCST90200755	Inosine 5'-monophosphate (IMP) to phosphate ratio	17	76024907	C	G	0.438311	0.106143	0.0215329	4605	0.00524883	24.2878
rs111855056	7.66464e-06	GCST90200755	Inosine 5'-monophosphate (IMP) to phosphate ratio	19	1023848	G	A	0.0385792	-0.23747	0.0530737	4605	0.00432858	20.0111
rs117955899	2.44263e-06	GCST90200755	Inosine 5'-monophosphate (IMP) to phosphate ratio	19	11125127	T	C	0.00990638	0.490925	0.104167	4605	0.0048001	22.2014
rs662602	9.64155e-18	GCST90200758	Glycine to serine ratio	1	119724280	G	C	0.673698	-0.141162	0.016456	8206	0.00888748	73.5667
rs946253	6.83511e-06	GCST90200758	Glycine to serine ratio	1	164527374	C	T	0.137922	-0.100275	0.0222894	8206	0.0024603	20.234
rs9653227	7.20869e-06	GCST90200758	Glycine to serine ratio	2	6203055	C	A	0.474918	0.0698894	0.0155745	8206	0.00244793	20.1321
rs73002547	2.16992e-06	GCST90200758	Glycine to serine ratio	2	210362135	G	A	0.109107	-0.11597	0.0244822	8206	0.00272692	22.4329
rs1047891	1.57833e-179	GCST90200758	Glycine to serine ratio	2	210675783	A	C	0.306588	0.453848	0.0158854	8206	0.090471	816.054
rs34124418	3.74738e-06	GCST90200758	Glycine to serine ratio	2	236123582	C	T	0.180629	0.092503	0.020001	8206	0.00259984	21.3847
rs1992855	3.45297e-15	GCST90200758	Glycine to serine ratio	3	126190826	C	T	0.423507	0.123217	0.0156499	8206	0.00749753	61.9744
rs78312207	7.35956e-06	GCST90200758	Glycine to serine ratio	3	126280532	A	G	0.065643	0.13723	0.0306112	8206	0.00244311	20.0924
rs112853931	7.98741e-06	GCST90200758	Glycine to serine ratio	4	114442765	T	C	0.0126164	0.304783	0.0682525	8206	0.00242415	19.936
rs4568357	6.24639e-06	GCST90200758	Glycine to serine ratio	5	124451159	T	C	0.74207	-0.0813682	0.0180103	8206	0.00248117	20.4062
rs292488	3.39047e-06	GCST90200758	Glycine to serine ratio	5	168682254	G	A	0.806715	0.0897771	0.0193251	8206	0.0026231	21.5765
rs9689119	2.45292e-06	GCST90200758	Glycine to serine ratio	6	137551947	A	G	0.240514	-0.0864181	0.01834	8206	0.0026984	22.1975
rs10269292	3.68686e-07	GCST90200758	Glycine to serine ratio	7	82581135	A	G	0.195962	0.0984281	0.0193586	8206	0.00314046	25.8455
rs55933544	1.97362e-06	GCST90200758	Glycine to serine ratio	9	6534080	T	C	0.24807	-0.0843062	0.0177259	8206	0.002749	22.615
rs4143460	4.55005e-06	GCST90200758	Glycine to serine ratio	9	10228203	C	T	0.745368	0.0806486	0.0175915	8206	0.00255473	21.0127
rs12360187	4.91007e-06	GCST90200758	Glycine to serine ratio	10	7405667	C	A	0.0445084	0.167901	0.0367512	8206	0.00253705	20.8669
rs669312	6.31191e-06	GCST90200758	Glycine to serine ratio	10	77449012	G	A	0.837177	-0.0969545	0.0214707	8206	0.00247876	20.3863
rs34910457	1.56366e-06	GCST90200758	Glycine to serine ratio	11	132737246	G	A	0.328421	-0.0782905	0.0163006	8206	0.00280324	23.0624
rs10774628	4.43283e-06	GCST90200758	Glycine to serine ratio	12	109245890	G	A	0.422142	0.0737158	0.0160601	8206	0.00256082	21.0629
rs11842416	1.1547e-06	GCST90200758	Glycine to serine ratio	13	45461735	C	T	0.194696	-0.0941109	0.0193514	8206	0.00287391	23.6455
rs3809346	6.14249e-06	GCST90200758	Glycine to serine ratio	13	110308596	A	G	0.443624	-0.068554	0.015162	8206	0.00248508	20.4384
rs143945410	8.01718e-06	GCST90200758	Glycine to serine ratio	14	51333418	C	T	0.0152461	0.278379	0.0623508	8206	0.00242328	19.9289
rs8011282	6.82667e-06	GCST90200758	Glycine to serine ratio	14	99790112	T	C	0.505086	0.0692634	0.0153952	8206	0.00246057	20.2363
rs12908733	1.06421e-07	GCST90200758	Glycine to serine ratio	15	58386598	C	T	0.0284285	-0.245303	0.0461495	8206	0.00343121	28.2466
rs11905888	3.48961e-07	GCST90200758	Glycine to serine ratio	20	47727603	A	G	0.159012	0.111069	0.0218002	8206	0.00315327	25.9513
rs74087614	3.01758e-06	GCST90200785	Cysteine to 5-oxoproline ratio	1	66796547	C	T	0.00414988	0.566526	0.121322	8203	0.00265115	21.7999
rs77074496	3.1895e-06	GCST90200785	Cysteine to 5-oxoproline ratio	2	160270516	T	A	0.00431353	0.557106	0.119596	8203	0.00263829	21.6938
rs1620440	9.23148e-07	GCST90200785	Cysteine to 5-oxoproline ratio	3	128393464	C	T	0.122432	-0.117198	0.0238822	8203	0.00292716	24.0761
rs186172013	1.69046e-06	GCST90200785	Cysteine to 5-oxoproline ratio	4	38737636	T	C	0.0250368	-0.240399	0.050216	8203	0.0027861	22.9126
rs142145481	7.17555e-06	GCST90200785	Cysteine to 5-oxoproline ratio	4	80719544	A	T	0.0176471	-0.267343	0.0595628	8203	0.00244991	20.141
rs12108683	2.74922e-07	GCST90200785	Cysteine to 5-oxoproline ratio	5	10909962	A	T	0.595843	0.0841429	0.0163706	8203	0.00321023	26.4119
rs142431743	3.23266e-06	GCST90200785	Cysteine to 5-oxoproline ratio	5	153629739	A	T	0.0137491	0.314253	0.067502	8203	0.00263516	21.668
rs9294513	1.10391e-06	GCST90200785	Cysteine to 5-oxoproline ratio	6	91867233	T	A	0.673619	-0.0807592	0.0165757	8203	0.00288544	23.732
rs10266818	1.33843e-07	GCST90200785	Cysteine to 5-oxoproline ratio	7	41024225	G	A	0.0720925	0.158569	0.030069	8203	0.00337875	27.8031
rs190903025	5.15372e-06	GCST90200785	Cysteine to 5-oxoproline ratio	8	131528656	T	C	0.0104383	0.348923	0.0765446	8203	0.00252673	20.7742
rs3935209	3.58505e-109	GCST90200785	Cysteine to 5-oxoproline ratio	8	144058338	G	T	0.0850128	0.598517	0.0269626	8203	0.056666	492.633
rs55756748	1.42498e-06	GCST90200785	Cysteine to 5-oxoproline ratio	9	12817550	C	T	0.121393	0.114263	0.0236987	8203	0.00282592	23.2411
rs4743315	7.09247e-06	GCST90200785	Cysteine to 5-oxoproline ratio	9	95775759	T	C	0.142883	0.0999059	0.0222463	8203	0.0024526	20.1633
rs2418050	2.21351e-06	GCST90200785	Cysteine to 5-oxoproline ratio	9	109827174	A	G	0.264101	-0.0843581	0.0178238	8203	0.0027233	22.3948
rs4603201	7.95133e-06	GCST90200785	Cysteine to 5-oxoproline ratio	10	13790095	G	A	0.282407	-0.0787098	0.0176223	8203	0.00242608	19.9447
rs10831671	8.29736e-06	GCST90200785	Cysteine to 5-oxoproline ratio	11	11783840	C	T	0.29787	0.0760284	0.0170568	8203	0.0024162	19.8633
rs2657910	1.33761e-08	GCST90200785	Cysteine to 5-oxoproline ratio	12	56497865	A	G	0.141968	0.127039	0.0223613	8203	0.00391924	32.2682
rs118034599	3.92251e-06	GCST90200785	Cysteine to 5-oxoproline ratio	13	65944822	C	T	0.04108	0.179556	0.0389033	8203	0.00259017	21.2971
rs3007241	9.83068e-06	GCST90200785	Cysteine to 5-oxoproline ratio	13	105151205	A	T	0.739152	0.0783351	0.0177194	8203	0.00237689	19.5393
rs188227994	7.85578e-06	GCST90200785	Cysteine to 5-oxoproline ratio	14	98485768	A	G	0.0152035	-0.283646	0.0634686	8203	0.00242888	19.9678
rs7211687	9.18639e-06	GCST90200785	Cysteine to 5-oxoproline ratio	17	7172013	T	A	0.0124694	-0.307247	0.0692701	8203	0.0023926	19.6688
rs8106222	9.69358e-06	GCST90200785	Cysteine to 5-oxoproline ratio	19	14655332	G	C	0.41528	-0.0697819	0.0157738	8203	0.00238016	19.5662
rs77927505	4.98174e-06	GCST90200785	Cysteine to 5-oxoproline ratio	19	19236558	A	G	0.0721083	-0.137684	0.0301571	8203	0.00253462	20.8392
rs7554927	9.01272e-06	GCST90200788	5-oxoproline to citrate ratio	1	182797363	T	G	0.139307	-0.0978147	0.0220323	8256	0.00238168	19.7053
rs6544646	3.50153e-06	GCST90200788	5-oxoproline to citrate ratio	2	43349858	A	G	0.432444	-0.0709581	0.0152961	8256	0.00259981	21.5148
rs73098050	5.20939e-06	GCST90200788	5-oxoproline to citrate ratio	3	77188715	T	C	0.0144866	-0.287904	0.0631899	8256	0.00250807	20.7537
rs1356664	7.809e-06	GCST90200788	5-oxoproline to citrate ratio	3	135900743	T	G	0.285566	-0.0744652	0.0166576	8256	0.00241469	19.9791
rs6922554	6.33398e-06	GCST90200788	5-oxoproline to citrate ratio	6	52723310	T	C	0.764798	-0.0820664	0.0181767	8256	0.00246298	20.3796
rs12699933	8.0485e-06	GCST90200788	5-oxoproline to citrate ratio	7	17974805	A	T	0.109655	0.110431	0.0247387	8256	0.00240775	19.9215
rs75955528	8.17473e-06	GCST90200788	5-oxoproline to citrate ratio	7	25441267	A	C	0.0196424	-0.24507	0.0549417	8256	0.00240415	19.8917
rs3935209	8.31087e-198	GCST90200788	5-oxoproline to citrate ratio	8	144058338	G	T	0.0862257	-0.762908	0.0254256	8256	0.0983287	900.112
rs59912477	9.09647e-06	GCST90200788	5-oxoproline to citrate ratio	11	103007017	G	T	0.0638038	0.137321	0.0309448	8256	0.00237955	19.6876
rs77290820	2.56503e-07	GCST90200788	5-oxoproline to citrate ratio	12	47847562	A	G	0.0472293	0.183177	0.0355485	8256	0.00320579	26.5457
rs2657907	3.16541e-07	GCST90200788	5-oxoproline to citrate ratio	12	56519855	A	C	0.173166	-0.10161	0.0198715	8256	0.00315696	26.14
rs62055322	7.28528e-06	GCST90200788	5-oxoproline to citrate ratio	16	68647298	T	C	0.0231808	0.224781	0.0501163	8256	0.00243072	20.112
rs750516	9.94381e-06	GCST90200788	5-oxoproline to citrate ratio	16	79530223	C	A	0.857845	0.0951983	0.0215459	8256	0.00235903	19.5175
rs7220915	6.38057e-10	GCST90200788	5-oxoproline to citrate ratio	17	6696046	C	T	0.168206	-0.127443	0.0206194	8256	0.0046058	38.1922
rs17068587	3.82398e-06	GCST90200788	5-oxoproline to citrate ratio	18	61590363	T	C	0.475829	-0.0739564	0.0160054	8256	0.00257945	21.3458
rs117658254	1.02188e-06	GCST90200788	5-oxoproline to citrate ratio	19	29911564	T	C	0.0120044	0.337802	0.0691172	8256	0.00288488	23.8807
rs13420860	4.98459e-06	GCST90200794	Oleoyl-linoleoyl-glycerol (18:1 to 18:2) [2] to linoleoyl-arachidonoyl-glycerol (18:2 to 20:4) [1] ratio	2	46053522	G	C	0.0653612	-0.147516	0.0323115	7620	0.00272786	20.8377
rs142749676	6.31711e-07	GCST90200794	Oleoyl-linoleoyl-glycerol (18:1 to 18:2) [2] to linoleoyl-arachidonoyl-glycerol (18:2 to 20:4) [1] ratio	2	51239407	G	A	0.0102405	-0.398429	0.0799856	7620	0.00324572	24.8064
rs4045832	4.40146e-06	GCST90200794	Oleoyl-linoleoyl-glycerol (18:1 to 18:2) [2] to linoleoyl-arachidonoyl-glycerol (18:2 to 20:4) [1] ratio	3	21269397	T	C	0.216664	-0.0899254	0.0195853	7620	0.00275899	21.0761
rs142852294	4.33232e-08	GCST90200794	Oleoyl-linoleoyl-glycerol (18:1 to 18:2) [2] to linoleoyl-arachidonoyl-glycerol (18:2 to 20:4) [1] ratio	3	120658018	G	A	0.0496426	0.20343	0.0371444	7620	0.00392087	29.9867
rs62306555	6.0715e-06	GCST90200794	Oleoyl-linoleoyl-glycerol (18:1 to 18:2) [2] to linoleoyl-arachidonoyl-glycerol (18:2 to 20:4) [1] ratio	4	100341545	A	G	0.810274	-0.0925591	0.0204601	7620	0.00267857	20.4601
rs142307635	8.57519e-07	GCST90200794	Oleoyl-linoleoyl-glycerol (18:1 to 18:2) [2] to linoleoyl-arachidonoyl-glycerol (18:2 to 20:4) [1] ratio	4	126745892	C	T	0.0148763	0.326105	0.0662573	7620	0.00316894	24.2177
rs75846317	8.57165e-06	GCST90200794	Oleoyl-linoleoyl-glycerol (18:1 to 18:2) [2] to linoleoyl-arachidonoyl-glycerol (18:2 to 20:4) [1] ratio	4	130062586	A	T	0.0207864	-0.249622	0.0560899	7620	0.00259247	19.8008
rs12186925	2.49876e-06	GCST90200794	Oleoyl-linoleoyl-glycerol (18:1 to 18:2) [2] to linoleoyl-arachidonoyl-glycerol (18:2 to 20:4) [1] ratio	5	6441698	A	G	0.0850768	0.136011	0.028888	7620	0.00290066	22.1615
rs35068879	8.34136e-06	GCST90200794	Oleoyl-linoleoyl-glycerol (18:1 to 18:2) [2] to linoleoyl-arachidonoyl-glycerol (18:2 to 20:4) [1] ratio	5	62857513	G	T	0.152298	0.100249	0.0224963	7620	0.00259928	19.8529
rs6893561	5.02844e-06	GCST90200794	Oleoyl-linoleoyl-glycerol (18:1 to 18:2) [2] to linoleoyl-arachidonoyl-glycerol (18:2 to 20:4) [1] ratio	5	133297876	C	T	0.730087	-0.0837236	0.018346	7620	0.00272567	20.8209
rs117151552	5.70545e-06	GCST90200794	Oleoyl-linoleoyl-glycerol (18:1 to 18:2) [2] to linoleoyl-arachidonoyl-glycerol (18:2 to 20:4) [1] ratio	6	168032065	A	G	0.00732867	0.427681	0.0942647	7620	0.00269411	20.5792
rs35134215	5.19824e-06	GCST90200794	Oleoyl-linoleoyl-glycerol (18:1 to 18:2) [2] to linoleoyl-arachidonoyl-glycerol (18:2 to 20:4) [1] ratio	7	112445394	T	C	0.376312	-0.0793031	0.0174039	7620	0.00271738	20.7574
rs115759661	6.78592e-06	GCST90200794	Oleoyl-linoleoyl-glycerol (18:1 to 18:2) [2] to linoleoyl-arachidonoyl-glycerol (18:2 to 20:4) [1] ratio	8	4655455	G	T	0.0229771	0.239537	0.053227	7620	0.00265078	20.2473
rs62502826	7.22458e-06	GCST90200794	Oleoyl-linoleoyl-glycerol (18:1 to 18:2) [2] to linoleoyl-arachidonoyl-glycerol (18:2 to 20:4) [1] ratio	8	29124778	A	G	0.133483	-0.105858	0.0235923	7620	0.00263515	20.1276
rs174564	4.03606e-211	GCST90200794	Oleoyl-linoleoyl-glycerol (18:1 to 18:2) [2] to linoleoyl-arachidonoyl-glycerol (18:2 to 20:4) [1] ratio	11	61820833	G	A	0.334736	0.499809	0.016118	7620	0.112052	961.329
rs964184	1.87753e-08	GCST90200794	Oleoyl-linoleoyl-glycerol (18:1 to 18:2) [2] to linoleoyl-arachidonoyl-glycerol (18:2 to 20:4) [1] ratio	11	116778201	C	G	0.869537	-0.133453	0.0237338	7620	0.00413208	31.6088
rs11835703	3.86678e-06	GCST90200794	Oleoyl-linoleoyl-glycerol (18:1 to 18:2) [2] to linoleoyl-arachidonoyl-glycerol (18:2 to 20:4) [1] ratio	12	119417106	A	G	0.0027617	-0.704456	0.152532	7620	0.00279137	21.3242
rs144959372	1.3003e-06	GCST90200794	Oleoyl-linoleoyl-glycerol (18:1 to 18:2) [2] to linoleoyl-arachidonoyl-glycerol (18:2 to 20:4) [1] ratio	13	110744956	C	T	0.00914271	0.409836	0.084682	7620	0.00306443	23.4166
rs75897684	3.17085e-06	GCST90200794	Oleoyl-linoleoyl-glycerol (18:1 to 18:2) [2] to linoleoyl-arachidonoyl-glycerol (18:2 to 20:4) [1] ratio	14	72404199	A	G	0.0134193	-0.325985	0.0699624	7620	0.00284103	21.7046
rs7205762	3.06992e-06	GCST90200794	Oleoyl-linoleoyl-glycerol (18:1 to 18:2) [2] to linoleoyl-arachidonoyl-glycerol (18:2 to 20:4) [1] ratio	16	5610666	G	A	0.959035	0.191056	0.0409456	7620	0.00284913	21.7667
rs12928099	4.52577e-09	GCST90200794	Oleoyl-linoleoyl-glycerol (18:1 to 18:2) [2] to linoleoyl-arachidonoyl-glycerol (18:2 to 20:4) [1] ratio	16	15056648	A	C	0.290469	-0.103186	0.0175973	7620	0.00449199	34.3744
rs144616579	9.75401e-06	GCST90200794	Oleoyl-linoleoyl-glycerol (18:1 to 18:2) [2] to linoleoyl-arachidonoyl-glycerol (18:2 to 20:4) [1] ratio	18	59078916	T	C	0.0094265	-0.365509	0.0826465	7620	0.00256023	19.5539
rs8113825	5.89575e-06	GCST90200794	Oleoyl-linoleoyl-glycerol (18:1 to 18:2) [2] to linoleoyl-arachidonoyl-glycerol (18:2 to 20:4) [1] ratio	19	4834780	G	A	0.610001	0.0749672	0.0165487	7620	0.00268591	20.5164
rs72999033	2.65447e-08	GCST90200794	Oleoyl-linoleoyl-glycerol (18:1 to 18:2) [2] to linoleoyl-arachidonoyl-glycerol (18:2 to 20:4) [1] ratio	19	19255823	T	C	0.0623349	0.18598	0.0334327	7620	0.00404459	30.9368
rs1065853	2.18538e-08	GCST90200794	Oleoyl-linoleoyl-glycerol (18:1 to 18:2) [2] to linoleoyl-arachidonoyl-glycerol (18:2 to 20:4) [1] ratio	19	44909976	T	G	0.0840784	-0.161056	0.0287772	7620	0.00409374	31.3143
rs141861905	2.47578e-06	GCST90200821	Adenosine 5'-diphosphate (ADP) to glycine ratio	2	129631140	A	C	0.0189594	-0.36183	0.0768198	4577	0.00482372	22.1755
rs1047891	1.26487e-29	GCST90200821	Adenosine 5'-diphosphate (ADP) to glycine ratio	2	210675783	A	C	0.31239	-0.250151	0.022131	4577	0.0271559	127.706
rs113688693	4.80492e-06	GCST90200821	Adenosine 5'-diphosphate (ADP) to glycine ratio	2	234207082	C	A	0.0266389	0.294179	0.0643277	4577	0.00454848	20.9044
rs113592495	8.12489e-06	GCST90200821	Adenosine 5'-diphosphate (ADP) to glycine ratio	3	49109223	G	T	0.161913	0.126472	0.0283451	4577	0.00433079	19.8995
rs145408181	9.42645e-06	GCST90200821	Adenosine 5'-diphosphate (ADP) to glycine ratio	3	133410310	C	T	0.0279255	0.281527	0.0635511	4577	0.00426928	19.6157
rs11936777	3.67391e-06	GCST90200821	Adenosine 5'-diphosphate (ADP) to glycine ratio	4	169271099	T	C	0.980665	0.346426	0.0748379	4577	0.00465981	21.4184
rs55994014	1.92683e-06	GCST90200821	Adenosine 5'-diphosphate (ADP) to glycine ratio	6	36753911	C	G	0.204743	0.120749	0.0253624	4577	0.00492788	22.6567
rs10236510	1.35528e-06	GCST90200821	Adenosine 5'-diphosphate (ADP) to glycine ratio	7	119632797	A	G	0.171695	-0.132076	0.0273366	4577	0.00507421	23.3329
rs2554639	7.54461e-06	GCST90200821	Adenosine 5'-diphosphate (ADP) to glycine ratio	8	4081659	T	C	0.538615	0.0927079	0.0207043	4577	0.00436147	20.0411
rs74612948	3.11103e-06	GCST90200821	Adenosine 5'-diphosphate (ADP) to glycine ratio	8	17922448	A	G	0.0750109	-0.183283	0.0393029	4577	0.00472885	21.7373
rs66628241	7.44229e-06	GCST90200821	Adenosine 5'-diphosphate (ADP) to glycine ratio	9	7908256	T	C	0.0867925	0.167361	0.037352	4577	0.00436716	20.0674
rs35821206	4.09556e-06	GCST90200821	Adenosine 5'-diphosphate (ADP) to glycine ratio	9	119567806	G	A	0.497392	-0.0992536	0.0215465	4577	0.00461476	21.2104
rs61865437	3.43855e-06	GCST90200821	Adenosine 5'-diphosphate (ADP) to glycine ratio	10	93833357	A	G	0.0493651	-0.221143	0.0476321	4577	0.00468733	21.5455
rs10899251	4.27723e-06	GCST90200821	Adenosine 5'-diphosphate (ADP) to glycine ratio	11	76677557	G	A	0.132113	-0.14093	0.0306542	4577	0.00459669	21.127
rs117710873	8.66866e-06	GCST90200821	Adenosine 5'-diphosphate (ADP) to glycine ratio	11	133866734	T	C	0.0164186	-0.360095	0.0809571	4577	0.00430398	19.7758
rs75389416	9.90605e-06	GCST90200821	Adenosine 5'-diphosphate (ADP) to glycine ratio	13	75427661	T	C	0.0630059	0.18569	0.0420187	4577	0.00424876	19.521
rs117739522	6.10658e-06	GCST90200821	Adenosine 5'-diphosphate (ADP) to glycine ratio	13	83396878	G	T	0.0184332	0.349264	0.0772253	4577	0.00444909	20.4455
rs74683176	9.95334e-06	GCST90200821	Adenosine 5'-diphosphate (ADP) to glycine ratio	13	104112072	A	G	0.00568803	-0.60911	0.137864	4577	0.00424679	19.5119
rs2854446	4.10293e-06	GCST90200821	Adenosine 5'-diphosphate (ADP) to glycine ratio	15	45061032	T	C	0.886186	0.156259	0.0339243	4577	0.00461401	21.207
rs150342914	9.4601e-07	GCST90200821	Adenosine 5'-diphosphate (ADP) to glycine ratio	16	4773171	T	C	0.0299539	-0.297746	0.0607328	4577	0.00522384	24.0246
rs113169729	7.96045e-06	GCST90200821	Adenosine 5'-diphosphate (ADP) to glycine ratio	16	21086829	A	G	0.0200966	-0.3331	0.0745816	4577	0.00433927	19.9387
rs10468503	3.69017e-06	GCST90200821	Adenosine 5'-diphosphate (ADP) to glycine ratio	17	54661426	G	A	0.843153	0.13398	0.0289491	4577	0.00465802	21.4102
rs116856567	7.6696e-06	GCST90200821	Adenosine 5'-diphosphate (ADP) to glycine ratio	17	80243124	T	C	0.00868323	-0.50194	0.112185	4577	0.0043547	20.0099
rs62103136	1.29645e-06	GCST90200821	Adenosine 5'-diphosphate (ADP) to glycine ratio	19	34032190	C	T	0.0804087	-0.184002	0.0380145	4577	0.0050927	23.4184
rs11700798	9.414e-06	GCST90200821	Adenosine 5'-diphosphate (ADP) to glycine ratio	21	41138261	G	C	0.143377	-0.13109	0.02959	4577	0.00426982	19.6182
rs362119	8.14885e-06	GCST90200821	Adenosine 5'-diphosphate (ADP) to glycine ratio	22	20385352	G	A	0.379005	-0.0965197	0.0216352	4577	0.00432957	19.8939
rs78777003	5.7971e-06	GCST90200878	Glutarate (C5-DC) to caprylate (8:0) ratio	2	13003970	G	A	0.0207791	0.250588	0.0552728	7685	0.00266743	20.5487
rs11124607	6.07789e-06	GCST90200878	Glutarate (C5-DC) to caprylate (8:0) ratio	2	37736950	C	G	0.267271	0.0827219	0.0182865	7685	0.00265571	20.4582
rs10207676	9.73481e-06	GCST90200878	Glutarate (C5-DC) to caprylate (8:0) ratio	2	76647079	C	T	0.857105	-0.101181	0.0228761	7685	0.00253914	19.5578
rs62310843	6.03675e-06	GCST90200878	Glutarate (C5-DC) to caprylate (8:0) ratio	4	78870686	A	G	0.0404014	0.180879	0.0399724	7685	0.0026574	20.4712
rs78185325	7.9073e-06	GCST90200878	Glutarate (C5-DC) to caprylate (8:0) ratio	4	125512217	A	G	0.013653	0.300922	0.0673554	7685	0.00259055	19.9549
rs139751888	3.60882e-06	GCST90200878	Glutarate (C5-DC) to caprylate (8:0) ratio	5	299687	T	C	0.0773342	-0.138248	0.0298417	7685	0.00278494	21.4564
rs4280857	9.27818e-06	GCST90200878	Glutarate (C5-DC) to caprylate (8:0) ratio	5	148593056	A	G	0.0403751	0.17781	0.0401074	7685	0.002551	19.6494
rs115351244	7.78944e-06	GCST90200878	Glutarate (C5-DC) to caprylate (8:0) ratio	5	174313030	A	G	0.00896388	-0.378763	0.0847175	7685	0.00259428	19.9837
rs74753045	2.4372e-06	GCST90200878	Glutarate (C5-DC) to caprylate (8:0) ratio	6	55735891	A	G	0.104348	0.122684	0.0260291	7685	0.00288244	22.2098
rs73199406	1.65559e-06	GCST90200878	Glutarate (C5-DC) to caprylate (8:0) ratio	7	86324818	C	A	0.0680116	-0.151837	0.0316889	7685	0.00297853	22.9524
rs78998770	7.07591e-06	GCST90200878	Glutarate (C5-DC) to caprylate (8:0) ratio	7	89865974	G	A	0.0540629	0.156315	0.0348033	7685	0.00261805	20.1673
rs13233378	6.15846e-06	GCST90200878	Glutarate (C5-DC) to caprylate (8:0) ratio	7	97343495	T	A	0.307021	-0.0780866	0.0172725	7685	0.00265244	20.4329
rs2453554	1.81718e-06	GCST90200878	Glutarate (C5-DC) to caprylate (8:0) ratio	9	27561802	T	C	0.2358	0.0889819	0.0186437	7685	0.00295536	22.7733
rs10826424	1.3018e-06	GCST90200878	Glutarate (C5-DC) to caprylate (8:0) ratio	10	28211483	C	T	0.165903	0.101993	0.0210752	7685	0.00303831	23.4145
rs6480930	1.57345e-06	GCST90200878	Glutarate (C5-DC) to caprylate (8:0) ratio	10	79302795	A	G	0.181379	0.099163	0.0206518	7685	0.00299115	23.05
rs1674907	8.19918e-06	GCST90200878	Glutarate (C5-DC) to caprylate (8:0) ratio	10	126149421	A	G	0.643019	-0.0736736	0.0165191	7685	0.00258157	19.8856
rs747397	6.71628e-06	GCST90200878	Glutarate (C5-DC) to caprylate (8:0) ratio	11	35942914	T	A	0.30923	-0.0771494	0.0171348	7685	0.00263099	20.2672
rs4930245	9.75848e-06	GCST90200878	Glutarate (C5-DC) to caprylate (8:0) ratio	11	68743016	C	T	0.705267	0.0771803	0.0174519	7685	0.00253852	19.553
rs6538971	1.00938e-06	GCST90200878	Glutarate (C5-DC) to caprylate (8:0) ratio	12	100770975	G	C	0.421661	0.07935	0.0162276	7685	0.00310165	23.9041
rs141414361	8.17274e-06	GCST90200878	Glutarate (C5-DC) to caprylate (8:0) ratio	13	111852447	T	C	0.00327955	-0.619662	0.138919	7685	0.00258238	19.8918
rs58507671	1.3772e-06	GCST90200878	Glutarate (C5-DC) to caprylate (8:0) ratio	14	63045801	G	A	0.0562434	0.166068	0.034395	7685	0.00302428	23.306
rs11656546	4.42827e-06	GCST90200878	Glutarate (C5-DC) to caprylate (8:0) ratio	17	64664702	A	G	0.821864	0.0960497	0.020925	7685	0.00273419	21.0643
rs2952307	1.3174e-06	GCST90200878	Glutarate (C5-DC) to caprylate (8:0) ratio	17	68583773	G	C	0.760852	0.0901677	0.0186408	7685	0.00303535	23.3916
rs35360071	1.50694e-06	GCST90200878	Glutarate (C5-DC) to caprylate (8:0) ratio	19	14800506	C	T	0.17449	-0.100353	0.0208621	7685	0.00300189	23.133
rs149100456	5.27455e-06	GCST90200878	Glutarate (C5-DC) to caprylate (8:0) ratio	19	40690434	A	G	0.0295699	-0.212934	0.046762	7685	0.00269085	20.7296
rs17293432	3.09043e-07	GCST90200878	Glutarate (C5-DC) to caprylate (8:0) ratio	20	19585027	A	G	0.0859016	-0.145628	0.028455	7685	0.00339665	26.1854
rs117680012	5.98991e-06	GCST90200878	Glutarate (C5-DC) to caprylate (8:0) ratio	20	46434250	G	A	0.0296001	-0.210759	0.0465585	7685	0.00265934	20.4862
rs11577722	6.86242e-06	GCST90200887	Cholesterol to cortisol ratio	1	236495063	A	G	0.422368	0.0690722	0.0153565	8211	0.00245786	20.2263
rs139656343	3.04302e-06	GCST90200887	Cholesterol to cortisol ratio	4	24069604	T	C	0.0103925	0.343985	0.0736916	8211	0.00264665	21.784
rs114887889	2.67375e-06	GCST90200887	Cholesterol to cortisol ratio	5	111261229	C	T	0.0161546	-0.278226	0.0592674	8211	0.00267672	22.0322
rs803428	1.92271e-06	GCST90200887	Cholesterol to cortisol ratio	6	150808516	C	T	0.982948	-0.288358	0.0605618	8211	0.00275342	22.6653
rs388557	8.16812e-06	GCST90200887	Cholesterol to cortisol ratio	7	108198193	A	C	0.89199	0.10774	0.024153	8211	0.00241749	19.8933
rs138297249	3.8753e-06	GCST90200887	Cholesterol to cortisol ratio	8	36187530	A	G	0.0299706	-0.202951	0.0439481	8211	0.00259048	21.3205
rs150826265	8.04018e-06	GCST90200887	Cholesterol to cortisol ratio	8	120898433	G	A	0.12674	-0.10038	0.022486	8211	0.00242115	19.9234
rs72685431	8.40563e-06	GCST90200887	Cholesterol to cortisol ratio	8	141458034	A	G	0.186999	-0.0861967	0.0193501	8211	0.00241085	19.8385
rs576580271	5.16417e-06	GCST90200887	Cholesterol to cortisol ratio	9	86162028	G	A	0.0298727	0.200079	0.0438961	8211	0.00252382	20.7704
rs2788443	7.58301e-06	GCST90200887	Cholesterol to cortisol ratio	10	29199761	A	C	0.067245	0.134214	0.029981	8211	0.00243472	20.0354
rs10830953	6.68916e-06	GCST90200887	Cholesterol to cortisol ratio	11	92885247	T	G	0.286124	-0.0742335	0.0164841	8211	0.00246378	20.2751
rs4356265	4.32365e-06	GCST90200887	Cholesterol to cortisol ratio	11	117431102	T	C	0.116822	0.108139	0.023533	8211	0.00256507	21.1108
rs117891749	9.90451e-06	GCST90200887	Cholesterol to cortisol ratio	12	89507093	C	A	0.0114542	0.311837	0.0705634	8211	0.00237284	19.525
rs9989237	1.73416e-11	GCST90200887	Cholesterol to cortisol ratio	14	94328865	T	C	0.206101	-0.123428	0.0183487	8211	0.00548067	45.2388
rs45582031	5.94389e-06	GCST90200887	Cholesterol to cortisol ratio	16	52530729	G	T	0.00817672	-0.377293	0.0833176	8211	0.00249118	20.5011
rs117278827	8.52398e-06	GCST90200887	Cholesterol to cortisol ratio	17	2663472	T	C	0.0179563	0.252443	0.0567085	8211	0.00240762	19.8118
rs5994430	2.42576e-06	GCST90200887	Cholesterol to cortisol ratio	22	31808648	T	C	0.136597	-0.102307	0.0217017	8211	0.00269931	22.2186
rs61782954	6.72938e-06	GCST90200903	Phosphate to glycerol ratio	1	46155787	C	T	0.0284238	-0.191934	0.0426323	8179	0.00247202	20.2638
rs78606233	4.74215e-06	GCST90200903	Phosphate to glycerol ratio	2	73838471	A	T	0.0704982	0.127884	0.0279475	8179	0.0025535	20.9334
rs111724026	1.7464e-06	GCST90200903	Phosphate to glycerol ratio	2	217053703	A	G	0.0520975	0.153777	0.0321659	8179	0.00278663	22.8499
rs712527	5.95157e-06	GCST90200903	Phosphate to glycerol ratio	3	112761025	G	A	0.405746	-0.065656	0.0144997	8179	0.00250059	20.4986
rs61621666	1.37745e-06	GCST90200903	Phosphate to glycerol ratio	4	38981993	G	A	0.0524184	-0.153499	0.0317919	8179	0.00284212	23.3062
rs115154795	3.19653e-06	GCST90200903	Phosphate to glycerol ratio	5	14813052	A	G	0.0115906	0.308356	0.0662025	8179	0.00264549	21.6895
rs6866110	6.64541e-06	GCST90200903	Phosphate to glycerol ratio	5	149646839	G	A	0.0807092	-0.117611	0.0261082	8179	0.00247495	20.2878
rs113449211	6.90249e-06	GCST90200903	Phosphate to glycerol ratio	5	155958896	G	A	0.0610626	-0.134194	0.029843	8179	0.00246609	20.2151
rs59829244	6.5984e-07	GCST90200903	Phosphate to glycerol ratio	6	148469185	G	A	0.12646	0.105873	0.0212904	8179	0.00301433	24.7227
rs62493774	7.0435e-06	GCST90200903	Phosphate to glycerol ratio	8	19189104	A	C	0.130291	-0.0951606	0.0211827	8179	0.00246139	20.1765
rs7899673	7.21152e-06	GCST90200903	Phosphate to glycerol ratio	10	24520752	A	G	0.0978261	0.106626	0.0237614	8179	0.00245592	20.1315
rs78045544	6.90575e-06	GCST90200903	Phosphate to glycerol ratio	11	34211243	A	G	0.052295	-0.143884	0.0319985	8179	0.002466	20.2143
rs148951691	7.63068e-06	GCST90200903	Phosphate to glycerol ratio	12	25390853	C	T	0.0144099	-0.266602	0.0595719	8179	0.00244276	20.0234
rs142193802	5.80176e-06	GCST90200903	Phosphate to glycerol ratio	12	29671278	T	C	0.0135052	-0.27885	0.0615089	8179	0.00250654	20.5475
rs117668473	6.7184e-06	GCST90200903	Phosphate to glycerol ratio	13	114038582	A	G	0.0475224	-0.149557	0.033217	8179	0.00247239	20.2669
rs75970283	9.72746e-06	GCST90200903	Phosphate to glycerol ratio	14	37561895	G	C	0.0446516	0.153359	0.034672	8179	0.00238629	19.5594
rs8061003	3.54755e-06	GCST90200903	Phosphate to glycerol ratio	16	26231990	G	A	0.351838	-0.069262	0.0149392	8179	0.00262117	21.4896
rs7241147	2.2882e-06	GCST90200903	Phosphate to glycerol ratio	18	61632432	C	G	0.931275	0.13581	0.0287359	8179	0.00272351	22.331
rs883555	4.84374e-06	GCST90200906	2'-deoxyuridine to cytidine ratio	1	115839697	G	A	0.908158	-0.123877	0.027098	7410	0.00281233	20.8925
rs112300176	4.39841e-06	GCST90200906	2'-deoxyuridine to cytidine ratio	1	119549665	A	G	0.0648288	0.149748	0.0326135	7410	0.0028371	21.0771
rs56159502	2.90262e-06	GCST90200906	2'-deoxyuridine to cytidine ratio	1	161648755	A	G	0.134875	0.108044	0.0230981	7410	0.00294408	21.8742
rs141476650	1.45958e-06	GCST90200906	2'-deoxyuridine to cytidine ratio	2	64245084	G	T	0.0142799	-0.322528	0.0669604	7410	0.00312121	23.1943
rs116556966	3.66978e-06	GCST90200906	2'-deoxyuridine to cytidine ratio	2	76437833	G	T	0.0519613	-0.166019	0.0358631	7410	0.00288368	21.4241
rs72854220	4.57021e-06	GCST90200906	2'-deoxyuridine to cytidine ratio	2	126097352	C	T	0.174011	0.0958138	0.0209036	7410	0.00282726	21.0037
rs111782287	5.63618e-06	GCST90200906	2'-deoxyuridine to cytidine ratio	3	37023678	T	A	0.0286874	0.216098	0.0476029	7410	0.00277339	20.6024
rs138880106	6.33474e-06	GCST90200906	2'-deoxyuridine to cytidine ratio	3	107352442	G	C	0.0149162	-0.294316	0.0651877	7410	0.00274337	20.3788
rs10008952	8.22747e-06	GCST90200906	2'-deoxyuridine to cytidine ratio	4	113409459	T	G	0.296299	-0.0785743	0.0176208	7410	0.00267626	19.8789
rs6823417	1.33882e-06	GCST90200906	2'-deoxyuridine to cytidine ratio	4	138664419	T	C	0.723401	0.0884486	0.0182976	7410	0.00314346	23.3602
rs192597	3.71656e-06	GCST90200906	2'-deoxyuridine to cytidine ratio	5	74076415	T	C	0.206967	-0.0907469	0.019614	7410	0.00288045	21.4
rs28534801	8.01094e-06	GCST90200906	2'-deoxyuridine to cytidine ratio	5	84030509	A	C	0.293273	0.0776739	0.0173966	7410	0.0026831	19.9299
rs16881066	1.41491e-06	GCST90200906	2'-deoxyuridine to cytidine ratio	6	35804945	G	A	0.0631565	0.157422	0.0326405	7410	0.00312923	23.2541
rs194883	9.63481e-06	GCST90200906	2'-deoxyuridine to cytidine ratio	6	81705227	A	T	0.372826	-0.0742597	0.016781	7410	0.00263576	19.5773
rs3101237	7.05941e-06	GCST90200906	2'-deoxyuridine to cytidine ratio	8	104955161	C	T	0.0118451	-0.331116	0.0737143	7410	0.00271555	20.1716
rs7387417	2.29557e-06	GCST90200906	2'-deoxyuridine to cytidine ratio	8	141348524	T	C	0.814815	-0.0967892	0.0204824	7410	0.00300446	22.3241
rs3912457	4.84843e-06	GCST90200906	2'-deoxyuridine to cytidine ratio	9	4693707	A	G	0.0889508	0.126923	0.0277656	7410	0.00281206	20.8905
rs17600621	3.62074e-06	GCST90200906	2'-deoxyuridine to cytidine ratio	10	51365421	G	A	0.0183709	-0.274658	0.0592953	7410	0.00288715	21.45
rs151297248	8.9801e-06	GCST90200906	2'-deoxyuridine to cytidine ratio	10	122747563	T	C	0.0161005	-0.278884	0.0628064	7410	0.00265379	19.7116
rs117823060	1.39446e-06	GCST90200906	2'-deoxyuridine to cytidine ratio	11	5004329	A	C	0.0107659	-0.373887	0.0774768	7410	0.00313297	23.282
rs116906001	5.53271e-06	GCST90200906	2'-deoxyuridine to cytidine ratio	11	121769149	A	G	0.00656204	0.442827	0.0974639	7410	0.00277814	20.6378
rs61921560	4.94842e-06	GCST90200906	2'-deoxyuridine to cytidine ratio	12	65674396	T	A	0.0198964	0.260929	0.057134	7410	0.00280683	20.8515
rs11113828	7.05326e-06	GCST90200906	2'-deoxyuridine to cytidine ratio	12	108345029	A	C	0.369187	-0.0739254	0.0164569	7410	0.00271576	20.1732
rs145761741	2.18998e-06	GCST90200906	2'-deoxyuridine to cytidine ratio	12	123976966	A	G	0.0186714	0.277772	0.0586629	7410	0.00301661	22.4147
rs2255671	8.08699e-06	GCST90200906	2'-deoxyuridine to cytidine ratio	13	100956356	C	G	0.439331	-0.0718099	0.0160905	7410	0.00268068	19.9119
rs72754978	3.60798e-09	GCST90200906	2'-deoxyuridine to cytidine ratio	15	84961789	C	T	0.0578199	0.200677	0.0340059	7410	0.0046777	34.8152
rs12913954	4.89286e-06	GCST90200906	2'-deoxyuridine to cytidine ratio	15	95335001	C	T	0.0130135	-0.326167	0.0713818	7410	0.00280973	20.8731
rs2654984	7.96928e-07	GCST90200906	2'-deoxyuridine to cytidine ratio	15	99028325	G	T	0.974136	0.245473	0.0497299	7410	0.00327739	24.3588
rs113355690	2.62988e-06	GCST90200906	2'-deoxyuridine to cytidine ratio	16	549283	T	C	0.0108741	-0.357174	0.0760301	7410	0.00296947	22.0633
rs143134280	6.73191e-06	GCST90200906	2'-deoxyuridine to cytidine ratio	16	84039141	T	G	0.00991983	0.362612	0.0805447	7410	0.00272776	20.2625
rs131794	1.4198e-21	GCST90200906	2'-deoxyuridine to cytidine ratio	22	50533323	C	A	0.779316	-0.181284	0.0190013	7410	0.0121348	90.9987
rs113461897	6.91706e-06	GCST90200921	Mannose to mannitol to sorbitol ratio	1	38461511	A	T	0.0173112	-0.264711	0.058874	8208	0.00245692	20.2112
rs1926230	1.73001e-07	GCST90200921	Mannose to mannitol to sorbitol ratio	1	198634049	A	G	0.346817	-0.0851897	0.0163004	8208	0.00331663	27.3069
rs780094	4.03892e-09	GCST90200921	Mannose to mannitol to sorbitol ratio	2	27518370	C	T	0.595915	0.0924338	0.0157131	8208	0.0041983	34.5965
rs10070717	6.7907e-07	GCST90200921	Mannose to mannitol to sorbitol ratio	5	9834108	A	G	0.0976057	-0.128527	0.0258748	8208	0.00299705	24.6677
rs2963859	6.38008e-06	GCST90200921	Mannose to mannitol to sorbitol ratio	5	175579005	G	A	0.174282	0.0945926	0.0209582	8208	0.00247567	20.3658
rs184347217	6.11537e-06	GCST90200921	Mannose to mannitol to sorbitol ratio	6	37770449	G	A	0.0146034	0.287688	0.0636146	8208	0.00248549	20.4467
rs78134040	7.71156e-06	GCST90200921	Mannose to mannitol to sorbitol ratio	7	12538912	T	A	0.0359497	0.188247	0.0420849	8208	0.00243169	20.0031
rs183794938	2.89636e-06	GCST90200921	Mannose to mannitol to sorbitol ratio	8	100220549	A	G	0.043095	0.176616	0.0377542	8208	0.00265911	21.8788
rs11784833	6.97194e-06	GCST90200921	Mannose to mannitol to sorbitol ratio	8	143989244	C	T	0.392726	-0.0707856	0.0157492	8208	0.00245509	20.1961
rs117299784	9.36707e-06	GCST90200921	Mannose to mannitol to sorbitol ratio	11	99695607	A	G	0.0203556	0.243208	0.0548842	8208	0.00238663	19.6316
rs10772031	6.95529e-06	GCST90200921	Mannose to mannitol to sorbitol ratio	12	33103859	G	A	0.0707749	0.135321	0.0301043	8208	0.00245566	20.2008
rs147183690	4.9465e-06	GCST90200921	Mannose to mannitol to sorbitol ratio	12	64914043	T	C	0.0097212	-0.35818	0.0784271	8208	0.00253472	20.8528
rs2007264	8.1785e-06	GCST90200921	Mannose to mannitol to sorbitol ratio	13	28096524	T	C	0.183675	0.0898975	0.0201543	8208	0.00241808	19.8909
rs79104320	3.45141e-06	GCST90200921	Mannose to mannitol to sorbitol ratio	13	42877186	T	C	0.127556	0.108894	0.0234587	8208	0.00261833	21.5424
rs2265152	5.07334e-06	GCST90200921	Mannose to mannitol to sorbitol ratio	13	113504585	T	C	0.253662	-0.0793556	0.0173959	8208	0.00252886	20.8044
rs3209531	4.92978e-06	GCST90200921	Mannose to mannitol to sorbitol ratio	14	20286553	A	G	0.12085	-0.107627	0.0235624	8208	0.0025355	20.8592
rs7186512	7.84943e-06	GCST90200921	Mannose to mannitol to sorbitol ratio	16	50386912	C	A	0.843547	0.0968865	0.0216785	8208	0.00242759	19.9693
rs117926511	7.14774e-07	GCST90200921	Mannose to mannitol to sorbitol ratio	16	61708280	T	C	0.048192	0.179441	0.0361973	8208	0.00298508	24.5689
rs4620955	8.01005e-06	GCST90200921	Mannose to mannitol to sorbitol ratio	16	90028089	T	C	0.910899	-0.121715	0.0272604	8208	0.00242289	19.9305
rs67860080	6.9366e-06	GCST90200921	Mannose to mannitol to sorbitol ratio	18	5265849	A	G	0.16923	0.0927125	0.0206228	8208	0.00245627	20.2058
rs80183220	6.2995e-06	GCST90200921	Mannose to mannitol to sorbitol ratio	19	53549330	T	C	0.0273292	-0.214154	0.0474203	8208	0.00247861	20.39
rs11585117	6.91485e-06	GCST90200939	Proline to trans-4-hydroxyproline ratio	1	168997425	A	G	0.0638155	0.141078	0.0313765	8194	0.00246118	20.2117
rs17091682	8.19336e-06	GCST90200939	Proline to trans-4-hydroxyproline ratio	2	1442624	G	T	0.0339544	0.190353	0.0426793	8194	0.00242179	19.8874
rs759456	9.11913e-06	GCST90200939	Proline to trans-4-hydroxyproline ratio	2	64967168	G	T	0.375329	0.0712326	0.016054	8194	0.00239692	19.6827
rs12692690	8.84452e-06	GCST90200939	Proline to trans-4-hydroxyproline ratio	2	163432469	T	C	0.0247476	-0.216991	0.0488317	8194	0.00240402	19.7412
rs9868827	7.58722e-06	GCST90200939	Proline to trans-4-hydroxyproline ratio	3	7317050	T	C	0.0106968	-0.333011	0.0743907	8194	0.00243963	20.0343
rs3775116	5.79008e-06	GCST90200939	Proline to trans-4-hydroxyproline ratio	4	903210	G	A	0.764118	0.0857892	0.0189217	8194	0.00250242	20.5513
rs77925265	8.29976e-06	GCST90200939	Proline to trans-4-hydroxyproline ratio	4	24694785	A	C	0.0213169	-0.234599	0.0526324	8194	0.00241879	19.8628
rs9312682	8.0484e-07	GCST90200939	Proline to trans-4-hydroxyproline ratio	4	57193186	C	T	0.690152	0.0830508	0.0168317	8194	0.00296242	24.3403
rs78965863	3.25814e-06	GCST90200939	Proline to trans-4-hydroxyproline ratio	4	121987950	C	T	0.0190546	-0.260431	0.0559605	8194	0.00263621	21.6529
rs73029551	9.79461e-06	GCST90200939	Proline to trans-4-hydroxyproline ratio	6	158491194	T	C	0.0241688	0.217865	0.0492722	8194	0.00238035	19.5463
rs35757923	5.8849e-06	GCST90200939	Proline to trans-4-hydroxyproline ratio	6	161417319	A	G	0.110926	0.111059	0.0245137	8194	0.00249866	20.5203
rs56364647	1.4969e-06	GCST90200939	Proline to trans-4-hydroxyproline ratio	7	8952143	G	C	0.0260173	-0.232627	0.0483467	8194	0.00281751	23.1462
rs116959808	4.40731e-06	GCST90200939	Proline to trans-4-hydroxyproline ratio	7	78959452	G	T	0.0168622	0.272223	0.0592924	8194	0.0025659	21.0739
rs117657253	5.67894e-06	GCST90200939	Proline to trans-4-hydroxyproline ratio	11	13909299	A	G	0.0145352	0.287369	0.063325	8194	0.00250694	20.5884
rs7133203	5.22706e-06	GCST90200939	Proline to trans-4-hydroxyproline ratio	12	48489882	T	C	0.0397948	0.180689	0.0396643	8194	0.00252621	20.7471
rs189240526	1.44881e-06	GCST90200939	Proline to trans-4-hydroxyproline ratio	13	82669669	G	A	0.0976784	0.125398	0.0260261	8194	0.00282513	23.209
rs6571966	4.75845e-06	GCST90200939	Proline to trans-4-hydroxyproline ratio	14	39836794	G	C	0.281235	0.0776368	0.0169692	8194	0.00254805	20.927
rs61992844	3.65056e-06	GCST90200939	Proline to trans-4-hydroxyproline ratio	14	85800278	C	T	0.408546	0.073196	0.0158079	8194	0.00260973	21.4348
rs75072041	8.52626e-06	GCST90200939	Proline to trans-4-hydroxyproline ratio	16	3493734	G	C	0.0193556	0.246867	0.0554566	8194	0.00241254	19.8113
rs80099381	3.69188e-06	GCST90200939	Proline to trans-4-hydroxyproline ratio	16	10179679	T	G	0.0672248	-0.141659	0.0306091	8194	0.0026071	21.4132
rs190181858	9.37905e-07	GCST90200939	Proline to trans-4-hydroxyproline ratio	18	1636360	C	T	0.0249256	-0.242498	0.0494465	8194	0.00292669	24.0458
rs73010255	4.32903e-06	GCST90200939	Proline to trans-4-hydroxyproline ratio	19	20658159	A	G	0.0776116	-0.131221	0.0285578	8194	0.00257006	21.1082
rs146774300	9.48946e-06	GCST90200939	Proline to trans-4-hydroxyproline ratio	19	31126655	T	C	0.0141451	0.287505	0.0649217	8194	0.00238768	19.6067
rs55962597	5.04031e-06	GCST90200939	Proline to trans-4-hydroxyproline ratio	20	46343504	T	C	0.0552702	0.152171	0.033348	8194	0.0025347	20.817
rs2518814	6.60646e-21	GCST90200939	Proline to trans-4-hydroxyproline ratio	22	18973132	T	C	0.0923229	0.247141	0.026348	8194	0.0106233	87.9606
rs72686493	3.33258e-06	GCST90200950	Glucose to mannitol to sorbitol ratio	1	45478527	G	A	0.0764914	0.132636	0.0285289	8254	0.00261188	21.6096
rs12047480	4.13783e-07	GCST90200950	Glucose to mannitol to sorbitol ratio	1	198666127	G	A	0.339574	-0.0823754	0.0162717	8254	0.00309541	25.6226
rs2037033	3.37216e-06	GCST90200950	Glucose to mannitol to sorbitol ratio	2	123624786	C	T	0.818455	-0.0910448	0.0195933	8254	0.00260913	21.5869
rs111335119	6.45874e-06	GCST90200950	Glucose to mannitol to sorbitol ratio	2	159985603	T	C	0.00947177	0.356471	0.0790264	8254	0.00245907	20.3422
rs75415613	8.74284e-06	GCST90200950	Glucose to mannitol to sorbitol ratio	3	32081402	A	G	0.0231965	0.225292	0.0506714	8254	0.00238925	19.7633
rs11733003	3.73383e-06	GCST90200950	Glucose to mannitol to sorbitol ratio	4	163757520	T	C	0.0227989	-0.234185	0.0506272	8254	0.0025856	21.3917
rs10042053	3.96552e-06	GCST90200950	Glucose to mannitol to sorbitol ratio	5	9835391	C	T	0.0985078	-0.117384	0.0254453	8254	0.0025717	21.2764
rs2963859	1.54618e-06	GCST90200950	Glucose to mannitol to sorbitol ratio	5	175579005	G	A	0.174799	0.099594	0.0207264	8254	0.00278959	23.0841
rs73104508	7.14982e-06	GCST90200950	Glucose to mannitol to sorbitol ratio	7	32151985	G	A	0.0185567	-0.253967	0.0565732	8254	0.00243562	20.1478
rs73221998	4.75083e-06	GCST90200950	Glucose to mannitol to sorbitol ratio	7	95244465	C	G	0.0918479	0.120487	0.0263331	8254	0.00252995	20.9301
rs7841560	6.10568e-06	GCST90200950	Glucose to mannitol to sorbitol ratio	8	126577109	C	T	0.756218	-0.0837306	0.0185134	8254	0.00247205	20.4499
rs192946539	3.64934e-06	GCST90200950	Glucose to mannitol to sorbitol ratio	8	143328582	A	G	0.0115118	-0.333119	0.0719416	8254	0.00259088	21.4355
rs11030081	3.64462e-06	GCST90200950	Glucose to mannitol to sorbitol ratio	11	27618296	T	G	0.0288602	-0.209112	0.0451578	8254	0.0025912	21.4381
rs147183690	8.99046e-07	GCST90200950	Glucose to mannitol to sorbitol ratio	12	64914043	T	C	0.009668	-0.382087	0.0777779	8254	0.00291528	24.1272
rs79104320	6.31196e-06	GCST90200950	Glucose to mannitol to sorbitol ratio	13	42877186	T	C	0.127716	0.104739	0.0231947	8254	0.00246436	20.3861
rs3209531	1.63491e-06	GCST90200950	Glucose to mannitol to sorbitol ratio	14	20286553	A	G	0.120782	-0.111723	0.0233047	8254	0.00277668	22.977
rs113013161	1.8096e-06	GCST90200950	Glucose to mannitol to sorbitol ratio	14	56767755	C	T	0.10838	0.119408	0.0250143	8254	0.00275314	22.7816
rs4923799	3.98775e-06	GCST90200950	Glucose to mannitol to sorbitol ratio	15	38522176	C	G	0.135515	-0.107575	0.0233249	8254	0.0025704	21.2656
rs189592920	2.1577e-06	GCST90200950	Glucose to mannitol to sorbitol ratio	15	60132516	A	G	0.0026751	-0.700109	0.147763	8254	0.00271241	22.4437
rs79643948	7.66359e-06	GCST90200950	Glucose to mannitol to sorbitol ratio	16	31878681	C	T	0.020803	0.237682	0.0531207	8254	0.00241963	20.0152
rs117926511	1.35523e-06	GCST90200950	Glucose to mannitol to sorbitol ratio	16	61708280	T	C	0.0482264	0.172975	0.0358017	8254	0.00282013	23.3375
rs4620955	9.96346e-06	GCST90200950	Glucose to mannitol to sorbitol ratio	16	90028089	T	C	0.9109	-0.119081	0.0269539	8254	0.00235913	19.5136
rs12937941	2.51019e-06	GCST90200950	Glucose to mannitol to sorbitol ratio	17	62828511	C	T	0.56559	0.0762224	0.0161924	8254	0.0026774	22.1533
rs67860080	1.12472e-06	GCST90200950	Glucose to mannitol to sorbitol ratio	18	5265849	A	G	0.169338	0.0992133	0.0203788	8254	0.00286334	23.6961
rs142856666	7.77074e-06	GCST90200950	Glucose to mannitol to sorbitol ratio	18	21650201	T	A	0.012119	0.309734	0.06927	8254	0.00241642	19.9886
rs79290735	9.0682e-06	GCST90200950	Glucose to mannitol to sorbitol ratio	19	10641576	G	A	0.032262	-0.190715	0.0429705	8254	0.00238083	19.6935
chr, chromosome; pos, position; beta, effect estimate; se, standard error of beta; eaf, effect allele frequency; R2, explained phenotypic variability; F, F statistic;
F = R2 (N − K − 1)/(K (1 − R2)); K, number of SNPs; N, sample size; R2, explained phenotypic variability;
