# Supplementary material for: Nucleotide polymorphism-based study utilizes human plasma liposomes to discover potential therapeutic targets for intervertebral disc disease
Source: Front Endocrinol (Lausanne). 2024 Aug 15;15:1403523. doi: 10.3389/fendo.2024.1403523 (PMC11357925; doi:10.3389/fendo.2024.1403523)
Supplement: Supplementary file 1 [file Datasheet1.zip › Supplementary documents/Supplementary Table 3.xls]

## Sheet: Sheet1
Supplementary Table 3 Causal effects of metabolites on intervertebral disk degeneration.
Exposure	Outcome	Method	NSNPs	Pval	b	lo_ci	up_ci	OR	OR_lci95	OR_uci95
Alpha-hydroxyisocaproate levels	Intervertebral disk degeneration	MR Egger	22	0.94442	0.00597071	-0.159795	0.171737	1.00599	0.852318	1.18737
		Weighted median	22	0.179177	0.066136	-0.0303631	0.162635	1.06837	0.970093	1.17661
		Inverse variance weighted	22	0.0499982	0.0693143	-7.41596e-07	0.138629	1.07177	0.999999	1.1487
		Simple mode	22	0.788181	0.0270884	-0.168016	0.222192	1.02746	0.845341	1.24881
		Weighted mode	22	0.617841	0.0435084	-0.124884	0.211901	1.04447	0.882599	1.23603
Dodecanedioate levels	Intervertebral disk degeneration	MR Egger	22	0.582441	0.0497708	-0.124773	0.224314	1.05103	0.882697	1.25146
		Weighted median	22	0.4732	-0.0380191	-0.141908	0.0658696	0.962695	0.867701	1.06809
		Inverse variance weighted	22	0.0247819	-0.0800902	-0.15002	-0.0101607	0.923033	0.860691	0.989891
		Simple mode	22	0.692116	-0.0374617	-0.220343	0.14542	0.963231	0.802243	1.15653
		Weighted mode	22	0.799944	-0.0193823	-0.167401	0.128636	0.980804	0.845861	1.13728
Butyrylglycine levels	Intervertebral disk degeneration	MR Egger	22	0.0144074	0.0715968	0.0192264	0.123967	1.07422	1.01941	1.13198
		Weighted median	22	0.00135159	0.0700195	0.0271967	0.112842	1.07253	1.02757	1.11946
		Inverse variance weighted	22	0.000252388	0.0613842	0.0285102	0.0942582	1.06331	1.02892	1.09884
		Simple mode	22	0.130515	0.0705492	-0.0173208	0.158419	1.0731	0.982828	1.17166
		Weighted mode	22	0.00259874	0.0705492	0.0300698	0.111029	1.0731	1.03053	1.11743
5-dodecenoate (12:1n7) levels	Intervertebral disk degeneration	MR Egger	15	0.0816957	-0.188902	-0.385116	0.00731123	0.827868	0.680372	1.00734
		Weighted median	15	0.195568	-0.0778693	-0.195791	0.0400523	0.925085	0.822184	1.04087
		Inverse variance weighted	15	0.014905	-0.113668	-0.205176	-0.0221614	0.892554	0.814504	0.978082
		Simple mode	15	0.609328	-0.0523151	-0.248469	0.143839	0.94903	0.779994	1.1547
		Weighted mode	15	0.359775	-0.0751225	-0.230629	0.0803836	0.92763	0.794034	1.0837
Isovalerylcarnitine (C5) levels	Intervertebral disk degeneration	MR Egger	24	0.336034	0.0795582	-0.0789852	0.238102	1.08281	0.924054	1.26884
		Weighted median	24	0.200335	0.0530457	-0.0281427	0.134234	1.05448	0.97225	1.14366
		Inverse variance weighted	24	0.0300353	0.0645584	0.0062375	0.122879	1.06669	1.00626	1.13075
		Simple mode	24	0.563515	0.0425929	-0.0998432	0.185029	1.04351	0.904979	1.20325
		Weighted mode	24	0.494216	0.0377512	-0.0687619	0.144264	1.03847	0.933549	1.15519
N6-carbamoylthreonyladenosine levels	Intervertebral disk degeneration	MR Egger	32	0.904961	0.00621648	-0.094973	0.107406	1.00624	0.909398	1.11339
		Weighted median	32	0.563746	0.0237807	-0.0569594	0.104521	1.02407	0.944632	1.11018
		Inverse variance weighted	32	0.0362083	0.0627709	0.00403312	0.121509	1.06478	1.00404	1.1292
		Simple mode	32	0.0819935	0.141972	-0.012829	0.296772	1.15254	0.987253	1.34551
		Weighted mode	32	0.410489	0.0323032	-0.0435848	0.108191	1.03283	0.957351	1.11426
1-palmitoleoyl-GPC (16:1) levels	Intervertebral disk degeneration	MR Egger	32	0.1249	-0.131131	-0.293936	0.0316752	0.877103	0.745324	1.03218
		Weighted median	32	0.17179	-0.054281	-0.132139	0.0235768	0.947166	0.876219	1.02386
		Inverse variance weighted	32	0.0201994	-0.0741001	-0.136631	-0.011569	0.928579	0.872292	0.988498
		Simple mode	32	0.0245158	-0.192767	-0.352579	-0.0329548	0.824674	0.702873	0.967582
		Weighted mode	32	0.26146	-0.078017	-0.211705	0.0556712	0.924949	0.809203	1.05725
2-hydroxy-3-methylvalerate levels	Intervertebral disk degeneration	MR Egger	30	0.289098	0.06249	-0.0508555	0.175836	1.06448	0.950416	1.19224
		Weighted median	30	0.526328	0.025986	-0.0543974	0.106369	1.02633	0.947056	1.11223
		Inverse variance weighted	30	0.0206344	0.0657265	0.0100696	0.121383	1.06793	1.01012	1.12906
		Simple mode	30	0.781271	0.0172243	-0.103236	0.137685	1.01737	0.901914	1.14761
		Weighted mode	30	0.920555	0.00560436	-0.103579	0.114788	1.00562	0.901605	1.12164
N6-acetyllysine levels	Intervertebral disk degeneration	MR Egger	19	0.134244	-0.068574	-0.154042	0.0168944	0.933724	0.857236	1.01704
		Weighted median	19	0.0733511	-0.0670448	-0.140431	0.00634115	0.935153	0.868984	1.00636
		Inverse variance weighted	19	0.0109215	-0.0689478	-0.122043	-0.0158527	0.933375	0.88511	0.984272
		Simple mode	19	0.30552	-0.0678147	-0.19384	0.05821	0.934434	0.82379	1.05994
		Weighted mode	19	0.0581551	-0.0745047	-0.14668	-0.00232956	0.928203	0.86357	0.997673
5alpha-androstan-3beta,17alpha-diol disulfate levels	Intervertebral disk degeneration	MR Egger	23	0.726362	0.0197074	-0.0891961	0.128611	1.0199	0.914666	1.13725
		Weighted median	23	0.0509433	0.0709689	-0.00029243	0.14223	1.07355	0.999708	1.15284
		Inverse variance weighted	23	0.00646783	0.0690675	0.0193544	0.118781	1.07151	1.01954	1.12612
		Simple mode	23	0.15451	0.0851924	-0.0280495	0.198434	1.08893	0.97234	1.21949
		Weighted mode	23	0.242732	0.0594324	-0.0376041	0.156469	1.06123	0.963094	1.16937
1-(1-enyl-stearoyl)-GPE (p-18:0) levels	Intervertebral disk degeneration	MR Egger	24	0.178284	-0.0807614	-0.1946	0.0330768	0.922414	0.823164	1.03363
		Weighted median	24	0.092884	-0.0731176	-0.158402	0.0121671	0.929492	0.853506	1.01224
		Inverse variance weighted	24	0.0181161	-0.0765698	-0.140075	-0.013065	0.926288	0.869293	0.98702
		Simple mode	24	0.208019	-0.104115	-0.261639	0.0534103	0.901122	0.769789	1.05486
		Weighted mode	24	0.0484926	-0.0831244	-0.161316	-0.00493328	0.920237	0.851024	0.995079
N-methyltaurine levels	Intervertebral disk degeneration	MR Egger	28	0.32742	0.0393509	-0.0379222	0.116624	1.04014	0.962788	1.1237
		Weighted median	28	0.196014	0.04309	-0.0222286	0.108409	1.04403	0.978017	1.1145
		Inverse variance weighted	28	0.0390054	0.0443488	0.00223728	0.0864604	1.04535	1.00224	1.09031
		Simple mode	28	0.968396	-0.00227314	-0.113687	0.10914	0.997729	0.892538	1.11532
		Weighted mode	28	0.488383	0.029357	-0.0525505	0.111264	1.02979	0.948806	1.11769
Mannonate levels	Intervertebral disk degeneration	MR Egger	22	0.125508	-0.0288278	-0.0641647	0.00650917	0.971584	0.93785	1.00653
		Weighted median	22	0.0551201	-0.0375856	-0.0759956	0.00082447	0.963112	0.92682	1.00082
		Inverse variance weighted	22	0.0210706	-0.0349353	-0.0646195	-0.00525105	0.965668	0.937424	0.994763
		Simple mode	22	0.76619	-0.018733	-0.140616	0.10315	0.981441	0.868823	1.10866
		Weighted mode	22	0.0371165	-0.0382347	-0.0719044	-0.00456499	0.962487	0.93062	0.995445
3b-hydroxy-5-cholenoic acid levels	Intervertebral disk degeneration	MR Egger	30	0.52415	-0.0409986	-0.165575	0.083578	0.959831	0.847406	1.08717
		Weighted median	30	0.237993	-0.0427425	-0.113737	0.0282525	0.958158	0.892492	1.02866
		Inverse variance weighted	30	0.00357474	-0.0777181	-0.130003	-0.0254336	0.925225	0.878093	0.974887
		Simple mode	30	0.690891	-0.0317357	-0.186604	0.123133	0.968763	0.829772	1.13103
		Weighted mode	30	0.370325	-0.0643083	-0.202819	0.074202	0.937716	0.816426	1.07702
2-hydroxydecanoate levels	Intervertebral disk degeneration	MR Egger	19	0.113476	0.137691	-0.0240307	0.299413	1.14762	0.976256	1.34907
		Weighted median	19	0.0115576	0.126439	0.0283068	0.224571	1.13478	1.02871	1.25179
		Inverse variance weighted	19	0.021195	0.0884447	0.0132214	0.163668	1.09247	1.01331	1.17782
		Simple mode	19	0.163751	0.118461	-0.0414615	0.278383	1.12576	0.959386	1.32099
		Weighted mode	19	0.055385	0.132531	0.00572378	0.259338	1.14171	1.00574	1.29607
Sphingomyelin (d18:1/20:2, d18:2/20:1, d16:1/22:2) levels	Intervertebral disk degeneration	MR Egger	25	0.0798136	0.0941212	-0.00653342	0.194776	1.09869	0.993488	1.21504
		Weighted median	25	0.00936303	0.0974153	0.0239369	0.170894	1.10232	1.02423	1.18636
		Inverse variance weighted	25	0.00409481	0.0753719	0.0239121	0.126832	1.07829	1.0242	1.13523
		Simple mode	25	0.0477504	0.115259	0.00697819	0.223541	1.12216	1.007	1.2505
		Weighted mode	25	0.0293575	0.103306	0.0159157	0.190696	1.10883	1.01604	1.21009
4-methoxyphenol sulfate levels	Intervertebral disk degeneration	MR Egger	20	0.668496	-0.0376361	-0.207085	0.131813	0.963063	0.812951	1.14089
		Weighted median	20	0.197851	0.0652015	-0.0340413	0.164444	1.06737	0.966532	1.17874
		Inverse variance weighted	20	0.0289865	0.0766612	0.00785228	0.14547	1.07968	1.00788	1.15658
		Simple mode	20	0.139072	0.149464	-0.0402656	0.339194	1.16121	0.960534	1.40382
		Weighted mode	20	0.575611	0.0463799	-0.113209	0.205969	1.04747	0.892964	1.22871
3-hydroxyhexanoate levels	Intervertebral disk degeneration	MR Egger	19	0.0934277	0.171712	-0.0176604	0.361084	1.18734	0.982495	1.43488
		Weighted median	19	0.0201374	0.129475	0.0202688	0.238682	1.13823	1.02048	1.26957
		Inverse variance weighted	19	0.00893761	0.100001	0.0250318	0.17497	1.10517	1.02535	1.19121
		Simple mode	19	0.0490966	0.200446	0.0142691	0.386623	1.22195	1.01437	1.472
		Weighted mode	19	0.0466483	0.17327	0.0142936	0.332246	1.18919	1.0144	1.3941
1-stearoyl-2-oleoyl-gpc (18:0/18:1) levels	Intervertebral disk degeneration	MR Egger	34	0.656983	0.0408829	-0.137874	0.21964	1.04173	0.871208	1.24563
		Weighted median	34	0.134592	-0.0605648	-0.139902	0.0187722	0.941233	0.869444	1.01895
		Inverse variance weighted	34	0.0403393	-0.0597753	-0.116919	-0.00263146	0.941976	0.889657	0.997372
		Simple mode	34	0.289393	-0.0903356	-0.25477	0.0740989	0.913624	0.775095	1.07691
		Weighted mode	34	0.470249	-0.0545392	-0.200876	0.0917979	0.946921	0.818014	1.09614
Sphingomyelin (d18:1/21:0, d17:1/22:0, d16:1/23:0) levels	Intervertebral disk degeneration	MR Egger	19	0.550828	0.0349813	-0.0776738	0.147636	1.0356	0.925266	1.15909
		Weighted median	19	0.318009	0.0425609	-0.0409789	0.126101	1.04348	0.959849	1.1344
		Inverse variance weighted	19	0.0475853	0.0576607	0.000612778	0.114709	1.05936	1.00061	1.12155
		Simple mode	19	0.251549	0.0820882	-0.0537226	0.217899	1.08555	0.947695	1.24346
		Weighted mode	19	0.468343	0.03748	-0.0616782	0.136638	1.03819	0.940185	1.14641
1-palmitoyl-2-arachidonoyl-GPI (16:0/20:4) levels	Intervertebral disk degeneration	MR Egger	24	0.954721	0.00357054	-0.118287	0.125428	1.00358	0.888441	1.13363
		Weighted median	24	0.101949	-0.0683753	-0.150318	0.0135674	0.93391	0.860434	1.01366
		Inverse variance weighted	24	0.0363801	-0.0612744	-0.118665	-0.00388418	0.940565	0.888106	0.996123
		Simple mode	24	0.167937	-0.101987	-0.242383	0.0384104	0.903042	0.784755	1.03916
		Weighted mode	24	0.209291	-0.0644633	-0.162279	0.033352	0.937571	0.850204	1.03391
1-stearoyl-2-linoleoyl-GPI (18:0/18:2) levels	Intervertebral disk degeneration	MR Egger	28	0.400595	-0.0543809	-0.179106	0.0703444	0.947071	0.836017	1.07288
		Weighted median	28	0.255388	-0.0483558	-0.131687	0.0349753	0.952795	0.876615	1.03559
		Inverse variance weighted	28	0.0458181	-0.0585493	-0.116012	-0.00108665	0.943132	0.890465	0.998914
		Simple mode	28	0.210221	-0.0982031	-0.248166	0.0517595	0.906465	0.780231	1.05312
		Weighted mode	28	0.178734	-0.0716176	-0.173293	0.0300581	0.930887	0.840891	1.03051
1-(1-enyl-palmitoyl)-2-linoleoyl-GPE (p-16:0/18:2) levels	Intervertebral disk degeneration	MR Egger	22	0.0873485	0.126758	-0.0114479	0.264964	1.13514	0.988617	1.30338
		Weighted median	22	0.0101658	0.113925	0.0270452	0.200805	1.12067	1.02741	1.22239
		Inverse variance weighted	22	0.0423758	0.0609603	0.00209659	0.119824	1.06286	1.0021	1.1273
		Simple mode	22	0.229803	0.0952065	-0.0556665	0.246079	1.09989	0.945855	1.279
		Weighted mode	22	0.0750086	0.102623	-0.00474775	0.209994	1.10807	0.995264	1.23367
1-(1-enyl-palmitoyl)-2-palmitoyl-GPC (P-16:0/16:0) levels	Intervertebral disk degeneration	MR Egger	33	0.883852	-0.00536085	-0.0766949	0.0659732	0.994653	0.926172	1.0682
		Weighted median	33	0.596748	0.0151767	-0.0410458	0.0713992	1.01529	0.959785	1.07401
		Inverse variance weighted	33	0.0251743	0.0439561	0.00547247	0.0824397	1.04494	1.00549	1.08593
		Simple mode	33	0.315566	0.0657854	-0.0606756	0.192246	1.068	0.941128	1.21197
		Weighted mode	33	0.522677	0.0184479	-0.0374957	0.0743915	1.01862	0.963199	1.07723
2-methylserine levels	Intervertebral disk degeneration	MR Egger	25	0.00535571	0.0397105	0.0143988	0.0650222	1.04051	1.0145	1.06718
		Weighted median	25	0.0141749	0.0413924	0.00831626	0.0744684	1.04226	1.00835	1.07731
		Inverse variance weighted	25	0.000408268	0.0395862	0.0176355	0.061537	1.04038	1.01779	1.06347
		Simple mode	25	0.937626	-0.00449384	-0.115877	0.106889	0.995516	0.890585	1.11281
		Weighted mode	25	0.0140048	0.0390862	0.0101825	0.0679899	1.03986	1.01023	1.07035
Glycosyl-N-behenoyl-sphingadienine (d18:2/22:0) levels	Intervertebral disk degeneration	MR Egger	27	0.228419	-0.0712167	-0.184268	0.0418342	0.93126	0.831713	1.04272
		Weighted median	27	0.0231868	-0.0841903	-0.156872	-0.0115083	0.919256	0.854813	0.988558
		Inverse variance weighted	27	0.0345217	-0.0580633	-0.111899	-0.00422787	0.94359	0.894135	0.995781
		Simple mode	27	0.46959	-0.0542548	-0.199156	0.0906459	0.947191	0.819422	1.09488
		Weighted mode	27	0.0634668	-0.0822895	-0.165484	0.000904657	0.921005	0.847484	1.00091
2,3-dihydroxy-2-methylbutyrate levels	Intervertebral disk degeneration	MR Egger	15	0.0888839	-0.218021	-0.450406	0.0143636	0.804108	0.637369	1.01447
		Weighted median	15	0.163692	-0.0976714	-0.235122	0.0397794	0.906947	0.790474	1.04058
		Inverse variance weighted	15	0.00404011	-0.138671	-0.233208	-0.0441339	0.870515	0.791989	0.956826
		Simple mode	15	0.508848	-0.0754812	-0.293699	0.142737	0.927297	0.745501	1.15343
		Weighted mode	15	0.49779	-0.0729135	-0.278229	0.132402	0.929681	0.757123	1.14157
Ceramide (d18:1/17:0, d17:1/18:0) levels	Intervertebral disk degeneration	MR Egger	23	0.268993	0.0539844	-0.0392054	0.147174	1.05547	0.961553	1.15856
		Weighted median	23	0.0829377	0.0618084	-0.00806022	0.131677	1.06376	0.991972	1.14074
		Inverse variance weighted	23	0.0249556	0.0580239	0.00730029	0.108747	1.05974	1.00733	1.11488
		Simple mode	23	0.434591	0.044404	-0.0649454	0.153753	1.0454	0.937119	1.1662
		Weighted mode	23	0.241612	0.0529887	-0.0333151	0.139293	1.05442	0.967234	1.14946
Sphingomyelin (d18:2/23:1) levels	Intervertebral disk degeneration	MR Egger	25	0.00222962	0.177468	0.0763606	0.278575	1.19419	1.07935	1.32125
		Weighted median	25	0.00129939	0.132295	0.0516704	0.21292	1.14145	1.05303	1.23729
		Inverse variance weighted	25	0.000427867	0.104197	0.0462156	0.162178	1.10982	1.0473	1.17607
		Simple mode	25	0.0839781	0.132342	-0.0115332	0.276218	1.1415	0.988533	1.31814
		Weighted mode	25	0.0219496	0.140066	0.0280213	0.25211	1.15035	1.02842	1.28674
Octadecenedioate (C18:1-DC) levels	Intervertebral disk degeneration	MR Egger	22	0.258902	-0.0475569	-0.127771	0.0326572	0.953556	0.880055	1.0332
		Weighted median	22	0.144709	-0.040145	-0.0940945	0.0138046	0.96065	0.910197	1.0139
		Inverse variance weighted	22	0.00164406	-0.0781031	-0.126732	-0.0294743	0.924869	0.88097	0.970956
		Simple mode	22	0.106934	-0.108376	-0.234493	0.0177414	0.89729	0.790972	1.0179
		Weighted mode	22	0.0649912	-0.0489106	-0.0981394	0.000318265	0.952266	0.906523	1.00032
Methyl vanillate sulfate levels	Intervertebral disk degeneration	MR Egger	23	0.338512	0.0698716	-0.0699515	0.209695	1.07237	0.932439	1.2333
		Weighted median	23	0.144098	-0.0511113	-0.119694	0.017471	0.950173	0.887192	1.01762
		Inverse variance weighted	23	0.0305963	-0.0615494	-0.117341	-0.00575801	0.940306	0.889282	0.994259
		Simple mode	23	0.44702	-0.0474081	-0.16742	0.0726035	0.953698	0.845845	1.0753
		Weighted mode	23	0.585974	-0.0302689	-0.13759	0.077052	0.970185	0.871456	1.0801
3,5-dichloro-2,6-dihydroxybenzoic acid levels	Intervertebral disk degeneration	MR Egger	21	0.724747	0.0211954	-0.0950479	0.137439	1.02142	0.909329	1.14733
		Weighted median	21	0.279081	0.0473307	-0.0383765	0.133038	1.04847	0.962351	1.14229
		Inverse variance weighted	21	0.0414801	0.0643447	0.00248386	0.126206	1.06646	1.00249	1.13452
		Simple mode	21	0.304879	0.0758756	-0.0653499	0.217101	1.07883	0.93674	1.24247
		Weighted mode	21	0.452916	0.0410028	-0.063982	0.145988	1.04186	0.938022	1.15718
Vanillic acid glycine levels	Intervertebral disk degeneration	MR Egger	23	0.375142	0.0312653	-0.0363622	0.0988929	1.03176	0.964291	1.10395
		Weighted median	23	0.289662	0.0360036	-0.0306406	0.102648	1.03666	0.969824	1.1081
		Inverse variance weighted	23	0.0179963	0.0557688	0.00956384	0.101974	1.05735	1.00961	1.10735
		Simple mode	23	0.49189	0.0423296	-0.0763665	0.161026	1.04324	0.926477	1.17472
		Weighted mode	23	0.259562	0.0382221	-0.0265109	0.102955	1.03896	0.973837	1.10844
(S)-a-amino-omega-caprolactam levels	Intervertebral disk degeneration	MR Egger	13	0.164048	0.0524374	-0.0164903	0.121365	1.05384	0.983645	1.12904
		Weighted median	13	0.139067	0.0522857	-0.0169915	0.121563	1.05368	0.983152	1.12926
		Inverse variance weighted	13	0.00252543	0.0807681	0.0283539	0.133182	1.08412	1.02876	1.14246
		Simple mode	13	0.0844444	0.157711	-0.0066193	0.322041	1.17083	0.993403	1.37994
		Weighted mode	13	0.0950743	0.0592197	-0.00483837	0.123278	1.06101	0.995173	1.1312
Taurodeoxycholate levels	Intervertebral disk degeneration	MR Egger	22	0.184314	0.100537	-0.0427647	0.243839	1.10576	0.958137	1.27614
		Weighted median	22	0.0838085	0.0839909	-0.0112213	0.179203	1.08762	0.988841	1.19626
		Inverse variance weighted	22	0.00379723	0.0970209	0.0313243	0.162717	1.10188	1.03182	1.1767
		Simple mode	22	0.170187	0.113283	-0.0430422	0.269608	1.11995	0.957871	1.30945
		Weighted mode	22	0.18374	0.0904138	-0.038502	0.21933	1.09463	0.96223	1.24524
5,6-dihydrothymine levels	Intervertebral disk degeneration	MR Egger	19	0.991371	-0.000816736	-0.14667	0.145036	0.999184	0.863579	1.15608
		Weighted median	19	0.044482	-0.10146	-0.20042	-0.00250027	0.903517	0.818387	0.997503
		Inverse variance weighted	19	0.00970735	-0.095059	-0.167105	-0.0230135	0.909319	0.846111	0.977249
		Simple mode	19	0.207794	-0.106819	-0.267054	0.0534162	0.898689	0.765632	1.05487
		Weighted mode	19	0.0911015	-0.114263	-0.239719	0.0111929	0.892023	0.786849	1.01126
4-acetaminophen sulfate levels	Intervertebral disk degeneration	MR Egger	25	0.210563	-0.0647793	-0.163359	0.0337998	0.937274	0.849287	1.03438
		Weighted median	25	0.0143314	-0.0794096	-0.142967	-0.015852	0.923662	0.866783	0.984273
		Inverse variance weighted	25	0.0380726	-0.0485805	-0.0944892	-0.00267188	0.952581	0.909838	0.997332
		Simple mode	25	0.167059	-0.0848526	-0.20157	0.0318644	0.918648	0.817447	1.03238
		Weighted mode	25	0.0736845	-0.0926195	-0.18968	0.00444099	0.91154	0.827224	1.00445
5-methylthioadenosine (mta) levels	Intervertebral disk degeneration	MR Egger	27	0.915141	0.00800959	-0.137836	0.153855	1.00804	0.871242	1.16632
		Weighted median	27	0.0642617	0.0821422	-0.0048672	0.169152	1.08561	0.995145	1.1843
		Inverse variance weighted	27	0.0301949	0.0671242	0.00642664	0.127822	1.06943	1.00645	1.13635
		Simple mode	27	0.188936	0.101188	-0.0458193	0.248195	1.10648	0.955215	1.28171
		Weighted mode	27	0.159543	0.110028	-0.0388952	0.258952	1.11631	0.961851	1.29557
Cortisol levels (plasma)	Intervertebral disk degeneration	MR Egger	18	0.0719651	0.174127	-0.00300664	0.351261	1.19021	0.996998	1.42086
		Weighted median	18	0.107449	0.0795291	-0.0173031	0.176361	1.08278	0.982846	1.19287
		Inverse variance weighted	18	0.0228351	0.0823488	0.011439	0.153259	1.08583	1.0115	1.16563
		Simple mode	18	0.28769	0.100512	-0.0789763	0.28	1.10574	0.924062	1.32313
		Weighted mode	18	0.159643	0.12189	-0.0405539	0.284333	1.12963	0.960257	1.32888
Hypotaurine levels	Intervertebral disk degeneration	MR Egger	30	0.634686	-0.0301426	-0.153126	0.092841	0.970307	0.858022	1.09729
		Weighted median	30	0.0450874	-0.0758446	-0.15003	-0.00165927	0.92696	0.860682	0.998342
		Inverse variance weighted	30	0.0175738	-0.0656336	-0.11981	-0.0114567	0.936474	0.887089	0.988609
		Simple mode	30	0.219574	-0.078171	-0.200275	0.0439334	0.924806	0.818505	1.04491
		Weighted mode	30	0.2183	-0.0606731	-0.155177	0.0338306	0.941131	0.856264	1.03441
X-12731 levels	Intervertebral disk degeneration	MR Egger	28	0.0920282	-0.133181	-0.282399	0.0160374	0.875307	0.753973	1.01617
		Weighted median	28	0.168045	-0.0538765	-0.130479	0.0227263	0.947549	0.877675	1.02299
		Inverse variance weighted	28	0.0455529	-0.0594286	-0.117683	-0.00117437	0.942303	0.888978	0.998826
		Simple mode	28	0.699472	-0.0277297	-0.167029	0.111569	0.972651	0.846175	1.11803
		Weighted mode	28	0.453287	-0.0435518	-0.155731	0.068627	0.957383	0.85579	1.07104
X-12812 levels	Intervertebral disk degeneration	MR Egger	18	0.120348	0.0884488	-0.017207	0.194105	1.09248	0.98294	1.21422
		Weighted median	18	0.24472	0.0496772	-0.0340242	0.133379	1.05093	0.966548	1.14268
		Inverse variance weighted	18	0.0495691	0.0585616	0.000109272	0.117014	1.06031	1.00011	1.12414
		Simple mode	18	0.92079	0.00713361	-0.131403	0.14567	1.00716	0.876865	1.15681
		Weighted mode	18	0.0423331	0.119244	0.0127698	0.225718	1.12664	1.01285	1.25322
X-13553 levels	Intervertebral disk degeneration	MR Egger	24	0.00684411	0.152982	0.0524965	0.253467	1.1653	1.0539	1.28848
		Weighted median	24	0.0857378	0.0712309	-0.0100184	0.15248	1.07383	0.990032	1.16472
		Inverse variance weighted	24	0.0152278	0.0725616	0.0139602	0.131163	1.07526	1.01406	1.14015
		Simple mode	24	0.278211	0.0768509	-0.0587748	0.212477	1.07988	0.942919	1.23674
		Weighted mode	24	0.227845	0.0714754	-0.0415941	0.184545	1.07409	0.959259	1.20267
X-17676 levels	Intervertebral disk degeneration	MR Egger	30	0.804604	-0.00995626	-0.0880913	0.0681788	0.990093	0.915677	1.07056
		Weighted median	30	0.270488	-0.0391687	-0.108837	0.0305	0.961589	0.896876	1.03097
		Inverse variance weighted	30	0.0243851	-0.0536482	-0.100361	-0.00693556	0.947765	0.904511	0.993088
		Simple mode	30	0.593385	-0.0335382	-0.155291	0.0882144	0.967018	0.856166	1.09222
		Weighted mode	30	0.398227	-0.0390568	-0.128335	0.0502212	0.961696	0.879559	1.0515
X-17653 levels	Intervertebral disk degeneration	MR Egger	24	0.8319	-0.0101501	-0.102766	0.0824659	0.989901	0.902338	1.08596
		Weighted median	24	0.165956	-0.0520054	-0.125585	0.021574	0.949324	0.881981	1.02181
		Inverse variance weighted	24	0.0305439	-0.0523703	-0.0998263	-0.00491423	0.948977	0.904995	0.995098
		Simple mode	24	0.754655	-0.0181474	-0.130613	0.0943183	0.982016	0.877557	1.09891
		Weighted mode	24	0.321657	-0.0406512	-0.119315	0.0380123	0.960164	0.887528	1.03874
X-18888 levels	Intervertebral disk degeneration	MR Egger	26	0.303504	-0.0569783	-0.163186	0.0492299	0.944615	0.849433	1.05046
		Weighted median	26	0.0957902	-0.0648069	-0.141068	0.0114541	0.937248	0.86843	1.01152
		Inverse variance weighted	26	0.0274791	-0.0625983	-0.11825	-0.00694636	0.939321	0.888474	0.993078
		Simple mode	26	0.748372	-0.0241349	-0.169979	0.121709	0.976154	0.843683	1.12943
		Weighted mode	26	0.358533	-0.0518985	-0.160645	0.0568483	0.949425	0.851594	1.0585
X-18901 levels	Intervertebral disk degeneration	MR Egger	29	0.285825	0.0553908	-0.0443123	0.155094	1.05695	0.956655	1.16777
		Weighted median	29	0.0468377	0.0778431	0.00108731	0.154599	1.08095	1.00109	1.16719
		Inverse variance weighted	29	0.00659364	0.0751998	0.0209459	0.129454	1.0781	1.02117	1.13821
		Simple mode	29	0.052286	0.130311	0.00430368	0.256319	1.13918	1.00431	1.29216
		Weighted mode	29	0.259847	0.0629335	-0.0443214	0.170188	1.06496	0.956646	1.18553
X-21283 levels	Intervertebral disk degeneration	MR Egger	17	0.204742	-0.0257365	-0.063784	0.0123111	0.974592	0.938208	1.01239
		Weighted median	17	0.0413465	-0.0323543	-0.0634393	-0.00126938	0.968163	0.938531	0.998731
		Inverse variance weighted	17	0.0455477	-0.0309943	-0.0613754	-0.000613222	0.969481	0.94047	0.999387
		Simple mode	17	0.962086	-0.00284034	-0.118135	0.112454	0.997164	0.888576	1.11902
		Weighted mode	17	0.0599162	-0.031206	-0.0614142	-0.000997818	0.969276	0.940434	0.999003
X-21742 levels	Intervertebral disk degeneration	MR Egger	20	0.811877	0.0145787	-0.103729	0.132886	1.01469	0.90147	1.14212
		Weighted median	20	0.330209	0.0410775	-0.0416096	0.123765	1.04193	0.959244	1.13175
		Inverse variance weighted	20	0.0376628	0.0643293	0.00366774	0.124991	1.06644	1.00367	1.13314
		Simple mode	20	0.717449	0.0258446	-0.112066	0.163755	1.02618	0.893986	1.17793
		Weighted mode	20	0.575199	0.032923	-0.0802391	0.146085	1.03347	0.922896	1.15729
X-23641 levels	Intervertebral disk degeneration	MR Egger	28	0.783882	0.0103876	-0.0630819	0.083857	1.01044	0.938867	1.08747
		Weighted median	28	0.727733	0.0109792	-0.0508324	0.0727908	1.01104	0.950438	1.07551
		Inverse variance weighted	28	0.0454567	0.0413285	0.000834746	0.0818223	1.04219	1.00084	1.08526
		Simple mode	28	0.417105	0.0464073	-0.0639659	0.156781	1.0475	0.938037	1.16974
		Weighted mode	28	0.794992	0.00907889	-0.0587317	0.0768895	1.00912	0.94296	1.07992
X-22509 levels	Intervertebral disk degeneration	MR Egger	19	0.0786748	0.0491952	-0.00234298	0.100733	1.05043	0.99766	1.10598
		Weighted median	19	0.0756589	0.0472675	-0.0048839	0.099419	1.0484	0.995128	1.10453
		Inverse variance weighted	19	0.0348807	0.0407413	0.00289166	0.078591	1.04158	1.0029	1.08176
		Simple mode	19	0.343428	-0.0639098	-0.192643	0.0648238	0.93809	0.824776	1.06697
		Weighted mode	19	0.0899157	0.042243	-0.00395348	0.0884395	1.04315	0.996054	1.09247
X-24949 levels	Intervertebral disk degeneration	MR Egger	22	0.673806	-0.0190446	-0.106424	0.0683346	0.981136	0.899044	1.07072
		Weighted median	22	0.460197	-0.0252908	-0.0924112	0.0418296	0.975026	0.91173	1.04272
		Inverse variance weighted	22	0.0418539	-0.0472524	-0.0927639	-0.00174082	0.953847	0.911409	0.998261
		Simple mode	22	0.672252	0.0235369	-0.0839837	0.131058	1.02382	0.919446	1.14003
		Weighted mode	22	0.636057	-0.0179109	-0.0910183	0.0551965	0.982249	0.913001	1.05675
X-25217 levels	Intervertebral disk degeneration	MR Egger	14	0.918914	0.00724425	-0.129328	0.143816	1.00727	0.878686	1.15467
		Weighted median	14	0.36454	0.0383543	-0.0445512	0.12126	1.0391	0.956427	1.12892
		Inverse variance weighted	14	0.0347373	0.0625714	0.00448696	0.120656	1.06457	1.0045	1.12824
		Simple mode	14	0.949101	0.00472993	-0.137723	0.147183	1.00474	0.87134	1.15857
		Weighted mode	14	0.830298	0.0146678	-0.1168	0.146136	1.01478	0.889763	1.15735
N-acetyltyrosine levels	Intervertebral disk degeneration	MR Egger	30	0.0540527	-0.048802	-0.0963683	-0.00123557	0.95237	0.908129	0.998765
		Weighted median	30	0.0395158	-0.0389281	-0.0759885	-0.00186767	0.96182	0.926827	0.998134
		Inverse variance weighted	30	0.00943379	-0.0432304	-0.0758707	-0.0105901	0.957691	0.926936	0.989466
		Simple mode	30	0.267159	0.0633518	-0.0463974	0.173101	1.0654	0.954662	1.18899
		Weighted mode	30	0.0571324	-0.0405089	-0.0805862	-0.000431608	0.960301	0.922575	0.999568
N-acetyl-L-glutamine levels	Intervertebral disk degeneration	MR Egger	23	0.0393262	-0.0501766	-0.0949262	-0.0054269	0.951061	0.90944	0.994588
		Weighted median	23	0.00960912	-0.0484937	-0.0851974	-0.0117899	0.952663	0.918331	0.988279
		Inverse variance weighted	23	0.00149479	-0.0513869	-0.0831022	-0.0196715	0.949911	0.920257	0.980521
		Simple mode	23	0.106261	-0.0824834	-0.178469	0.0135017	0.920827	0.83655	1.01359
		Weighted mode	23	0.0188116	-0.0479914	-0.0850784	-0.0109044	0.953142	0.91844	0.989155
3-methylcytidine levels	Intervertebral disk degeneration	MR Egger	19	0.0116416	0.0649653	0.0199132	0.110017	1.06712	1.02011	1.1163
		Weighted median	19	0.0240702	0.0413566	0.00542633	0.0772868	1.04222	1.00544	1.08035
		Inverse variance weighted	19	0.0294607	0.0409369	0.00408504	0.0777888	1.04179	1.00409	1.08089
		Simple mode	19	0.50458	-0.0403416	-0.156461	0.0757779	0.960461	0.855165	1.07872
		Weighted mode	19	0.027872	0.0405549	0.00732641	0.0737834	1.04139	1.00735	1.07657
1-stearoyl-2-arachidonoyl-gpc (18:0/20:4) levels	Intervertebral disk degeneration	MR Egger	36	0.196183	-0.0199711	-0.049661	0.00971893	0.980227	0.951552	1.00977
		Weighted median	36	0.0807008	-0.0307643	-0.0652867	0.00375811	0.969704	0.936799	1.00377
		Inverse variance weighted	36	0.0445945	-0.0242839	-0.0479819	-0.000585918	0.976009	0.953151	0.999414
		Simple mode	36	0.352309	-0.0472963	-0.145634	0.0510417	0.953805	0.864474	1.05237
		Weighted mode	36	0.153628	-0.0205108	-0.0480748	0.00705319	0.979698	0.953062	1.00708
N6-methyllysine levels	Intervertebral disk degeneration	MR Egger	32	0.0396014	-0.0509267	-0.0973183	-0.00453512	0.950348	0.907267	0.995475
		Weighted median	32	0.0147429	-0.0430912	-0.0777249	-0.00845758	0.957824	0.925219	0.991578
		Inverse variance weighted	32	0.0124668	-0.042162	-0.0752348	-0.00908909	0.958714	0.927526	0.990952
		Simple mode	32	0.952374	-0.00310481	-0.104173	0.0979632	0.9969	0.90107	1.10292
		Weighted mode	32	0.0307981	-0.0393193	-0.0733764	-0.00526214	0.961444	0.929251	0.994752
N-acetyl-1-methylhistidine levels	Intervertebral disk degeneration	MR Egger	31	0.0219143	-0.0543304	-0.0982966	-0.0103642	0.947119	0.90638	0.989689
		Weighted median	31	0.0222704	-0.0444691	-0.0826011	-0.006337	0.956505	0.920718	0.993683
		Inverse variance weighted	31	0.015915	-0.0370437	-0.0671598	-0.00692762	0.963634	0.935046	0.993096
		Simple mode	31	0.570584	0.0303939	-0.0734817	0.13427	1.03086	0.929153	1.1437
		Weighted mode	31	0.0281792	-0.0453839	-0.0839526	-0.00681523	0.955631	0.919475	0.993208
N-delta-acetylornithine levels	Intervertebral disk degeneration	MR Egger	25	0.158865	0.0324609	-0.0112317	0.0761534	1.03299	0.988831	1.07913
		Weighted median	25	0.00586754	0.051153	0.0147623	0.0875437	1.05248	1.01487	1.09149
		Inverse variance weighted	25	0.000442303	0.0571398	0.0252642	0.0890155	1.0588	1.02559	1.0931
		Simple mode	25	0.0733488	0.102061	-0.00476041	0.208882	1.10745	0.995251	1.2323
		Weighted mode	25	0.00767204	0.0514116	0.0167875	0.0860358	1.05276	1.01693	1.08985
1-palmitoyl-2-arachidonoyl-gpc (16:0/20:4n6) levels	Intervertebral disk degeneration	MR Egger	31	0.102213	-0.0369994	-0.0799706	0.00597174	0.963677	0.923143	1.00599
		Weighted median	31	0.067318	-0.0333678	-0.0691149	0.00237927	0.967183	0.933219	1.00238
		Inverse variance weighted	31	0.0483472	-0.0301608	-0.060103	-0.000218511	0.97029	0.941668	0.999782
		Simple mode	31	0.826563	-0.0109014	-0.107568	0.0857652	0.989158	0.898016	1.08955
		Weighted mode	31	0.0705214	-0.0343992	-0.070353	0.00155457	0.966186	0.932065	1.00156
N6,N6-dimethyllysine levels	Intervertebral disk degeneration	MR Egger	26	0.243773	-0.0382352	-0.100949	0.0244783	0.962487	0.903979	1.02478
		Weighted median	26	0.00948722	-0.0471713	-0.0828138	-0.0115289	0.953924	0.920523	0.988537
		Inverse variance weighted	26	0.0182647	-0.0471981	-0.0863931	-0.00800314	0.953898	0.917234	0.992029
		Simple mode	26	0.993379	-0.000528043	-0.124006	0.122949	0.999472	0.883375	1.13083
		Weighted mode	26	0.0284369	-0.0460873	-0.0849265	-0.00724801	0.954959	0.91858	0.992778
N2-acetyl,N6,N6-dimethyllysine levels	Intervertebral disk degeneration	MR Egger	24	0.0910937	-0.028488	-0.0600869	0.00311096	0.971914	0.941683	1.00312
		Weighted median	24	0.025358	-0.0254922	-0.0478388	-0.00314568	0.97483	0.953287	0.996859
		Inverse variance weighted	24	0.0316324	-0.0251286	-0.0480469	-0.00221027	0.975185	0.953089	0.997792
		Simple mode	24	0.291448	-0.0343741	-0.0967715	0.0280232	0.96621	0.907763	1.02842
		Weighted mode	24	0.0214115	-0.0261012	-0.0468226	-0.00537987	0.974236	0.954257	0.994635
X-12112 levels	Intervertebral disk degeneration	MR Egger	37	0.118369	-0.0411388	-0.0915028	0.00922521	0.959696	0.912559	1.00927
		Weighted median	37	0.0144391	-0.0474734	-0.085512	-0.00943492	0.953636	0.918042	0.990609
		Inverse variance weighted	37	0.00690069	-0.0457395	-0.0789233	-0.0125557	0.955291	0.924111	0.987523
		Simple mode	37	0.245653	-0.0586933	-0.156166	0.0387792	0.942996	0.855417	1.03954
		Weighted mode	37	0.0138363	-0.04933	-0.0866902	-0.0119698	0.951867	0.916961	0.988102
X-13431 levels	Intervertebral disk degeneration	MR Egger	28	0.097466	0.042545	-0.00595941	0.0910493	1.04346	0.994058	1.09532
		Weighted median	28	0.00388744	0.0558312	0.0179291	0.0937332	1.05742	1.01809	1.09827
		Inverse variance weighted	28	0.0021921	0.0492235	0.0177245	0.0807226	1.05046	1.01788	1.08407
		Simple mode	28	0.403264	0.0410381	-0.0536855	0.135762	1.04189	0.94773	1.14541
		Weighted mode	28	0.0057451	0.0542082	0.0187927	0.0896237	1.0557	1.01897	1.09376
Adenosine 5'-monophosphate (AMP) to palmitate (16:0) ratio	Intervertebral disk degeneration	MR Egger	19	0.969851	-0.0038399	-0.200063	0.192384	0.996167	0.818679	1.21214
		Weighted median	19	0.0236966	0.112546	0.0150265	0.210065	1.11912	1.01514	1.23376
		Inverse variance weighted	19	0.0297445	0.0798809	0.00784582	0.151916	1.08316	1.00788	1.16406
		Simple mode	19	0.473343	0.0609327	-0.102127	0.223992	1.06283	0.902915	1.25106
		Weighted mode	19	0.319489	0.0841815	-0.0769774	0.24534	1.08783	0.925911	1.27806
Inosine 5'-monophosphate (IMP) to phosphate ratio	Intervertebral disk degeneration	MR Egger	20	0.1685	0.0951267	-0.0348233	0.225077	1.0998	0.965776	1.25242
		Weighted median	20	0.00186261	0.115229	0.0426393	0.187819	1.12213	1.04356	1.20661
		Inverse variance weighted	20	0.00136332	0.0852286	0.0330637	0.137394	1.08897	1.03362	1.14728
		Simple mode	20	0.0381273	0.144865	0.0174493	0.272282	1.15588	1.0176	1.31296
		Weighted mode	20	0.0275624	0.14659	0.0262022	0.266977	1.15788	1.02655	1.30601
Glycine to serine ratio	Intervertebral disk degeneration	MR Egger	25	0.0806365	0.0603085	-0.00437439	0.124991	1.06216	0.995635	1.13314
		Weighted median	25	0.0983241	0.0434529	-0.00806917	0.0949751	1.04441	0.991963	1.09963
		Inverse variance weighted	25	0.0133703	0.0495768	0.0102962	0.0888574	1.05083	1.01035	1.09292
		Simple mode	25	0.0647281	0.106129	-0.00131425	0.213573	1.11197	0.998687	1.23809
		Weighted mode	25	0.0901592	0.0478473	-0.0052638	0.100958	1.04901	0.99475	1.10623
Cysteine to 5-oxoproline ratio	Intervertebral disk degeneration	MR Egger	19	0.159547	0.055064	-0.0183024	0.12843	1.05661	0.981864	1.13704
		Weighted median	19	0.0893646	0.0542057	-0.00833593	0.116747	1.0557	0.991699	1.12384
		Inverse variance weighted	19	0.0106213	0.0642739	0.0149663	0.113581	1.06638	1.01508	1.12028
		Simple mode	19	0.406223	0.0495504	-0.064641	0.163742	1.0508	0.937404	1.17791
		Weighted mode	19	0.146276	0.0515226	-0.0149833	0.118029	1.05287	0.985128	1.12528
5-oxoproline to citrate ratio	Intervertebral disk degeneration	MR Egger	15	0.474695	-0.0319872	-0.11715	0.053175	0.968519	0.889452	1.05461
		Weighted median	15	0.128628	-0.043233	-0.0989978	0.0125319	0.957688	0.905745	1.01261
		Inverse variance weighted	15	0.0445651	-0.0653293	-0.129074	-0.00158504	0.936759	0.878909	0.998416
		Simple mode	15	0.851005	-0.0139978	-0.157383	0.129388	0.9861	0.854376	1.13813
		Weighted mode	15	0.15266	-0.0399283	-0.0916716	0.011815	0.960858	0.912405	1.01189
Oleoyl-linoleoyl-glycerol (18:1 to 18:2) [2] to linoleoyl-arachidonoyl-glycerol (18:2 to 20:4) [1] ratio	Intervertebral disk degeneration	MR Egger	24	0.180279	0.0354114	-0.0147424	0.0855653	1.03605	0.985366	1.08933
		Weighted median	24	0.0694497	0.0393002	-0.0031284	0.0817289	1.04008	0.996876	1.08516
		Inverse variance weighted	24	0.0104321	0.0431864	0.0101369	0.0762359	1.04413	1.01019	1.07922
		Simple mode	24	0.430686	0.0383708	-0.0553875	0.132129	1.03912	0.946118	1.14126
		Weighted mode	24	0.038786	0.046251	0.00489006	0.0876119	1.04734	1.0049	1.09156
Adenosine 5'-diphosphate (ADP) to glycine ratio	Intervertebral disk degeneration	MR Egger	26	0.270002	-0.0496204	-0.135754	0.036513	0.951591	0.873057	1.03719
		Weighted median	26	0.0561348	-0.0554557	-0.112363	0.00145209	0.946054	0.893719	1.00145
		Inverse variance weighted	26	0.0128343	-0.0536861	-0.0959734	-0.0113989	0.94773	0.908488	0.988666
		Simple mode	26	0.215195	-0.0628039	-0.159603	0.0339949	0.939128	0.852482	1.03458
		Weighted mode	26	0.0686094	-0.0571951	-0.116101	0.00171135	0.94441	0.890385	1.00171
Glutarate (C5-DC) to caprylate (8:0) ratio	Intervertebral disk degeneration	MR Egger	25	0.418276	0.0395768	-0.0545363	0.13369	1.04037	0.946924	1.14304
		Weighted median	25	0.446087	0.0343461	-0.0540034	0.122696	1.03494	0.947429	1.13054
		Inverse variance weighted	25	0.0390146	0.0565551	0.00285054	0.11026	1.05818	1.00285	1.11657
		Simple mode	25	0.879628	0.0103237	-0.121873	0.142521	1.01038	0.88526	1.15318
		Weighted mode	25	0.567362	0.0248457	-0.0591246	0.108816	1.02516	0.942589	1.11496
Cholesterol to cortisol ratio	Intervertebral disk degeneration	MR Egger	17	0.373382	-0.0780405	-0.244748	0.0886671	0.924927	0.782902	1.09272
		Weighted median	17	0.026913	-0.121778	-0.229645	-0.0139114	0.885345	0.794816	0.986185
		Inverse variance weighted	17	0.0104283	-0.101936	-0.179942	-0.0239307	0.903087	0.835319	0.976353
		Simple mode	17	0.438277	-0.0742636	-0.257365	0.108838	0.928427	0.773086	1.11498
		Weighted mode	17	0.0884897	-0.128234	-0.266795	0.010328	0.879648	0.76583	1.01038
Phosphate to glycerol ratio	Intervertebral disk degeneration	MR Egger	17	0.756466	-0.038248	-0.275592	0.199096	0.962474	0.759122	1.2203
		Weighted median	17	0.383546	0.0526276	-0.0657478	0.171003	1.05404	0.936367	1.18649
		Inverse variance weighted	17	0.02389	0.0964873	0.0127671	0.180208	1.1013	1.01285	1.19747
		Simple mode	17	0.102142	0.187007	-0.024375	0.398388	1.20564	0.97592	1.48942
		Weighted mode	17	0.371772	0.0863216	-0.0977924	0.270436	1.09016	0.906837	1.31054
2'-deoxyuridine to cytidine ratio	Intervertebral disk degeneration	MR Egger	28	0.293956	-0.0552143	-0.156248	0.0458198	0.946282	0.855347	1.04689
		Weighted median	28	0.224231	-0.0470091	-0.122821	0.0288024	0.954079	0.884422	1.02922
		Inverse variance weighted	28	0.0243545	-0.0591811	-0.1107	-0.00766191	0.942536	0.895207	0.992367
		Simple mode	28	0.617852	-0.0348448	-0.17016	0.10047	0.965755	0.84353	1.10569
		Weighted mode	28	0.321848	-0.0536732	-0.157916	0.0505695	0.947742	0.853922	1.05187
Mannose to mannitol to sorbitol ratio	Intervertebral disk degeneration	MR Egger	21	0.469877	-0.105598	-0.38627	0.175073	0.899786	0.679587	1.19133
		Weighted median	21	0.0338612	-0.107397	-0.206608	-0.00818595	0.898169	0.813339	0.991847
		Inverse variance weighted	21	0.0022837	-0.142735	-0.23444	-0.0510287	0.866984	0.791013	0.950251
		Simple mode	21	0.37546	-0.0786723	-0.248773	0.0914285	0.924343	0.779757	1.09574
		Weighted mode	21	0.277268	-0.0854674	-0.235448	0.0645131	0.918083	0.790217	1.06664
Proline to trans-4-hydroxyproline ratio	Intervertebral disk degeneration	MR Egger	25	0.0858644	-0.122377	-0.25603	0.011275	0.884814	0.774119	1.01134
		Weighted median	25	0.435261	-0.0350341	-0.123044	0.0529754	0.965572	0.884225	1.0544
		Inverse variance weighted	25	0.00908077	-0.0837285	-0.146629	-0.0208278	0.919681	0.863614	0.979388
		Simple mode	25	0.830364	-0.0159651	-0.160444	0.128514	0.984162	0.851765	1.13714
		Weighted mode	25	0.783424	-0.0185337	-0.149222	0.112155	0.981637	0.861378	1.11869
Glucose to mannitol to sorbitol ratio	Intervertebral disk degeneration	MR Egger	25	0.111927	-0.184062	-0.402316	0.0341907	0.831884	0.66877	1.03478
		Weighted median	25	0.226051	-0.0577037	-0.151128	0.0357209	0.94393	0.859737	1.03637
		Inverse variance weighted	25	0.019202	-0.100134	-0.18395	-0.0163179	0.904716	0.831978	0.983815
		Simple mode	25	0.602199	-0.0415902	-0.195915	0.112734	0.959263	0.822082	1.11933
		Weighted mode	25	0.483335	-0.0541786	-0.203324	0.0949666	0.947263	0.816014	1.09962
SNP, single nucleotide polymorphism; b, beta; OR, odds ratio; ci, confidence interval
