# Supplementary material for: Nucleotide polymorphism-based study utilizes human plasma liposomes to discover potential therapeutic targets for intervertebral disc disease
Source: Front Endocrinol (Lausanne). 2024 Aug 15;15:1403523. doi: 10.3389/fendo.2024.1403523 (PMC11357925; doi:10.3389/fendo.2024.1403523)
Supplement: Supplementary file 1 [file Datasheet1.zip › Supplementary documents/Supplementary Table 4.xls]

## Sheet: Sheet1
Supplementary Table 4 The result of heterogeneity and horizontal pleiotropic test of metabolites on intervertebral disk degeneration.
Exposure	Outcome	Heterogeneity test				Horizontal pleiotropic test
		method	Q	Q_df	Q_pval	egger_intercept	se	pval
Alpha-hydroxyisocaproate levels	Intervertebral disk degeneration	MR Egger	18.6721	20	0.543225	0.0070515	0.00855234	0.419374
		Inverse variance weighted	19.3519	21	0.562578
Dodecanedioate levels	Intervertebral disk degeneration	MR Egger	18.8729	20	0.530098	-0.0144846	0.00911697	0.127801
		Inverse variance weighted	21.3971	21	0.434936
Butyrylglycine levels	Intervertebral disk degeneration	MR Egger	15.4047	20	0.752803	-0.00302237	0.00615554	0.628771
		Inverse variance weighted	15.6458	21	0.789213
5-dodecenoate (12:1n7) levels	Intervertebral disk degeneration	MR Egger	15.8465	13	0.25752	0.0100438	0.0117894	0.409671
		Inverse variance weighted	16.7312	14	0.270787
Isovalerylcarnitine (C5) levels	Intervertebral disk degeneration	MR Egger	24.2184	22	0.335888	-0.00218479	0.0109183	0.843239
		Inverse variance weighted	24.2625	23	0.389397
N6-carbamoylthreonyladenosine levels	Intervertebral disk degeneration	MR Egger	47.6128	30	0.0216616	0.00944109	0.00706196	0.191307
		Inverse variance weighted	50.4494	31	0.015101
1-palmitoleoyl-GPC (16:1) levels	Intervertebral disk degeneration	MR Egger	42.782	30	0.0612381	0.00747379	0.0100379	0.462331
		Inverse variance weighted	43.5726	31	0.0664014
2-hydroxy-3-methylvalerate levels	Intervertebral disk degeneration	MR Egger	27.264	28	0.503907	0.000452576	0.00704467	0.949233
		Inverse variance weighted	27.2682	29	0.55724
N6-acetyllysine levels	Intervertebral disk degeneration	MR Egger	17.1862	17	0.441824	-7.84176e-05	0.0071436	0.991369
		Inverse variance weighted	17.1863	18	0.510334
5alpha-androstan-3beta,17alpha-diol disulfate levels	Intervertebral disk degeneration	MR Egger	16.974	21	0.712682	0.00754061	0.00755221	0.329421
		Inverse variance weighted	17.9709	22	0.707711
1-(1-enyl-stearoyl)-GPE (p-18:0) levels	Intervertebral disk degeneration	MR Egger	33.407	22	0.0563741	0.000726258	0.00826653	0.930787
		Inverse variance weighted	33.4187	23	0.0740439
N-methyltaurine levels	Intervertebral disk degeneration	MR Egger	19.9872	26	0.792164	0.000899462	0.00594905	0.880989
		Inverse variance weighted	20.01	27	0.830335
Mannonate levels	Intervertebral disk degeneration	MR Egger	21.3101	20	0.379088	-0.00321346	0.00496766	0.525067
		Inverse variance weighted	21.7559	21	0.413689
3b-hydroxy-5-cholenoic acid levels	Intervertebral disk degeneration	MR Egger	32.1193	28	0.269683	-0.00534514	0.00837907	0.528712
		Inverse variance weighted	32.5861	29	0.294745
2-hydroxydecanoate levels	Intervertebral disk degeneration	MR Egger	22.1373	17	0.179495	-0.00596055	0.00880269	0.507435
		Inverse variance weighted	22.7344	18	0.201003
Sphingomyelin (d18:1/20:2, d18:2/20:1, d16:1/22:2) levels	Intervertebral disk degeneration	MR Egger	13.9373	23	0.928653	-0.00306466	0.00721417	0.674922
		Inverse variance weighted	14.1178	24	0.943946
4-methoxyphenol sulfate levels	Intervertebral disk degeneration	MR Egger	13.0526	18	0.788436	0.0145686	0.0100701	0.165167
		Inverse variance weighted	15.1456	19	0.713298
3-hydroxyhexanoate levels	Intervertebral disk degeneration	MR Egger	18.4597	17	0.360408	-0.00869678	0.0107407	0.429298
		Inverse variance weighted	19.1717	18	0.381325
1-stearoyl-2-oleoyl-gpc (18:0/18:1) levels	Intervertebral disk degeneration	MR Egger	34.6663	32	0.341874	-0.0103457	0.00888736	0.252993
		Inverse variance weighted	36.1343	33	0.324273
Sphingomyelin (d18:1/21:0, d17:1/22:0, d16:1/23:0) levels	Intervertebral disk degeneration	MR Egger	9.30561	17	0.930184	0.00343983	0.00751727	0.65304
		Inverse variance weighted	9.515	18	0.946593
1-palmitoyl-2-arachidonoyl-GPI (16:0/20:4) levels	Intervertebral disk degeneration	MR Egger	21.9619	22	0.462162	-0.00956373	0.00810641	0.250691
		Inverse variance weighted	23.3538	23	0.440276
1-stearoyl-2-linoleoyl-GPI (18:0/18:2) levels	Intervertebral disk degeneration	MR Egger	38.7956	26	0.0509898	-0.000604256	0.00814502	0.941429
		Inverse variance weighted	38.8038	27	0.0660062
1-(1-enyl-palmitoyl)-2-linoleoyl-GPE (p-16:0/18:2) levels	Intervertebral disk degeneration	MR Egger	19.0458	20	0.518849	-0.00935664	0.00907227	0.31469
		Inverse variance weighted	20.1095	21	0.514335
1-(1-enyl-palmitoyl)-2-palmitoyl-GPC (P-16:0/16:0) levels	Intervertebral disk degeneration	MR Egger	30.3866	31	0.4974	0.00852444	0.00532802	0.119759
		Inverse variance weighted	32.9464	32	0.420581
2-methylserine levels	Intervertebral disk degeneration	MR Egger	14.8129	23	0.901214	-9.72997e-05	0.0050349	0.984748
		Inverse variance weighted	14.8133	24	0.926104
Glycosyl-N-behenoyl-sphingadienine (d18:2/22:0) levels	Intervertebral disk degeneration	MR Egger	30.5034	25	0.205994	0.00174719	0.00670032	0.796411
		Inverse variance weighted	30.5863	26	0.244036
2,3-dihydroxy-2-methylbutyrate levels	Intervertebral disk degeneration	MR Egger	14.0736	13	0.368683	0.00913124	0.0124217	0.475328
		Inverse variance weighted	14.6586	14	0.401884
Ceramide (d18:1/17:0, d17:1/18:0) levels	Intervertebral disk degeneration	MR Egger	26.1482	21	0.200856	0.000862885	0.00843523	0.919493
		Inverse variance weighted	26.1612	22	0.244826
Sphingomyelin (d18:2/23:1) levels	Intervertebral disk degeneration	MR Egger	9.6358	23	0.993313	-0.0105201	0.00606766	0.0963402
		Inverse variance weighted	12.6419	24	0.971664
Octadecenedioate (C18:1-DC) levels	Intervertebral disk degeneration	MR Egger	26.3388	20	0.154911	-0.00699583	0.00744211	0.358416
		Inverse variance weighted	27.5026	21	0.154831
Methyl vanillate sulfate levels	Intervertebral disk degeneration	MR Egger	27.0075	21	0.170605	-0.0283982	0.0142921	0.0601256
		Inverse variance weighted	32.085	22	0.0759578
3,5-dichloro-2,6-dihydroxybenzoic acid levels	Intervertebral disk degeneration	MR Egger	6.79064	19	0.995249	0.0069837	0.00812685	0.400867
		Inverse variance weighted	7.5291	20	0.994553
Vanillic acid glycine levels	Intervertebral disk degeneration	MR Egger	24.3036	21	0.27858	0.00556518	0.00571627	0.341352
		Inverse variance weighted	25.4006	22	0.278304
(S)-a-amino-omega-caprolactam levels	Intervertebral disk degeneration	MR Egger	9.01379	11	0.62062	0.00759184	0.00612011	0.240607
		Inverse variance weighted	10.5526	12	0.567602
Taurodeoxycholate levels	Intervertebral disk degeneration	MR Egger	18.7047	20	0.541091	-0.000514332	0.00950475	0.957382
		Inverse variance weighted	18.7076	21	0.603892
5,6-dihydrothymine levels	Intervertebral disk degeneration	MR Egger	12.351	17	0.778436	-0.0120324	0.00826091	0.163463
		Inverse variance weighted	14.4725	18	0.697812
4-acetaminophen sulfate levels	Intervertebral disk degeneration	MR Egger	22.5266	23	0.48868	0.00343389	0.0094351	0.719221
		Inverse variance weighted	22.6591	24	0.539991
5-methylthioadenosine (mta) levels	Intervertebral disk degeneration	MR Egger	25.1873	25	0.451916	0.0068025	0.00777982	0.390235
		Inverse variance weighted	25.9576	26	0.465438
Cortisol levels (plasma)	Intervertebral disk degeneration	MR Egger	15.1222	16	0.515709	-0.0109753	0.00990369	0.284154
		Inverse variance weighted	16.3503	17	0.499152
Hypotaurine levels	Intervertebral disk degeneration	MR Egger	32.9296	28	0.238345	-0.00476058	0.00753659	0.532731
		Inverse variance weighted	33.3989	29	0.261943
X-12731 levels	Intervertebral disk degeneration	MR Egger	33.935	26	0.136668	0.0108496	0.0103145	0.302537
		Inverse variance weighted	35.3792	27	0.129519
X-12812 levels	Intervertebral disk degeneration	MR Egger	8.90125	16	0.917424	-0.00571962	0.00859365	0.515171
		Inverse variance weighted	9.34422	17	0.92884
X-13553 levels	Intervertebral disk degeneration	MR Egger	19.1512	22	0.635977	-0.0122989	0.00636921	0.0664701
		Inverse variance weighted	22.8799	23	0.467802
X-17676 levels	Intervertebral disk degeneration	MR Egger	23.3634	28	0.714647	-0.00797293	0.00583136	0.182423
		Inverse variance weighted	25.2327	29	0.666115
X-17653 levels	Intervertebral disk degeneration	MR Egger	16.0884	22	0.811474	-0.00814909	0.00783222	0.309428
		Inverse variance weighted	17.1709	23	0.800779
X-18888 levels	Intervertebral disk degeneration	MR Egger	29.5853	24	0.198879	-0.00102365	0.00834098	0.903346
		Inverse variance weighted	29.6038	25	0.239465
X-18901 levels	Intervertebral disk degeneration	MR Egger	21.737	27	0.75062	0.00288234	0.00620997	0.646263
		Inverse variance weighted	21.9524	28	0.783489
X-21283 levels	Intervertebral disk degeneration	MR Egger	21.2747	15	0.128279	-0.00289604	0.00614061	0.643984
		Inverse variance weighted	21.5902	16	0.156924
X-21742 levels	Intervertebral disk degeneration	MR Egger	15.6305	18	0.618314	0.00823394	0.00857681	0.349763
		Inverse variance weighted	16.5522	19	0.620177
X-23641 levels	Intervertebral disk degeneration	MR Egger	27.9164	26	0.362586	0.00639444	0.00646277	0.331573
		Inverse variance weighted	28.9675	27	0.362478
X-22509 levels	Intervertebral disk degeneration	MR Egger	21.1712	17	0.218728	-0.00302555	0.00621939	0.632846
		Inverse variance weighted	21.4659	18	0.256564
X-24949 levels	Intervertebral disk degeneration	MR Egger	20.734	20	0.412936	-0.00528528	0.00710179	0.4654
		Inverse variance weighted	21.3082	21	0.440267
X-25217 levels	Intervertebral disk degeneration	MR Egger	12.112	12	0.43673	0.00926345	0.0105479	0.397062
		Inverse variance weighted	12.8904	13	0.456309
N-acetyltyrosine levels	Intervertebral disk degeneration	MR Egger	33.1659	28	0.22969	0.00186377	0.00582072	0.751197
		Inverse variance weighted	33.2873	29	0.266302
N-acetyl-L-glutamine levels	Intervertebral disk degeneration	MR Egger	8.67658	21	0.991538	-0.000385327	0.00512812	0.940815
		Inverse variance weighted	8.68222	22	0.994834
3-methylcytidine levels	Intervertebral disk degeneration	MR Egger	25.1109	17	0.0922538	-0.0111249	0.00665853	0.113073
		Inverse variance weighted	29.2343	18	0.0455901
1-stearoyl-2-arachidonoyl-gpc (18:0/20:4) levels	Intervertebral disk degeneration	MR Egger	32.4724	34	0.542542	-0.00169253	0.00358115	0.639503
		Inverse variance weighted	32.6958	35	0.579833
N6-methyllysine levels	Intervertebral disk degeneration	MR Egger	38.6698	30	0.133299	0.00296644	0.0055488	0.596861
		Inverse variance weighted	39.0382	31	0.152195
N-acetyl-1-methylhistidine levels	Intervertebral disk degeneration	MR Egger	27.6708	29	0.535562	0.00503704	0.00476202	0.2989
		Inverse variance weighted	28.7896	30	0.528667
N-delta-acetylornithine levels	Intervertebral disk degeneration	MR Egger	13.6419	23	0.936668	0.00891604	0.00550819	0.119147
		Inverse variance weighted	16.2621	24	0.878384
1-palmitoyl-2-arachidonoyl-gpc (16:0/20:4n6) levels	Intervertebral disk degeneration	MR Egger	21.9369	29	0.822793	0.00202583	0.00465835	0.666868
		Inverse variance weighted	22.126	30	0.849421
N6,N6-dimethyllysine levels	Intervertebral disk degeneration	MR Egger	36.7102	24	0.0467599	-0.00357449	0.00984583	0.719748
		Inverse variance weighted	36.9118	25	0.0588584
N2-acetyl,N6,N6-dimethyllysine levels	Intervertebral disk degeneration	MR Egger	30.5229	22	0.1063	0.0017165	0.00554085	0.759636
		Inverse variance weighted	30.656	23	0.131481
X-12112 levels	Intervertebral disk degeneration	MR Egger	44.3563	35	0.133514	-0.00127106	0.00528503	0.811344
		Inverse variance weighted	44.4296	36	0.158106
X-13431 levels	Intervertebral disk degeneration	MR Egger	15.859	26	0.939537	0.00213315	0.00601075	0.725536
		Inverse variance weighted	15.9849	27	0.953234
Adenosine 5'-monophosphate (AMP) to palmitate (16:0) ratio	Intervertebral disk degeneration	MR Egger	9.80321	17	0.911659	0.0090375	0.0100526	0.381197
		Inverse variance weighted	10.6115	18	0.910112
Inosine 5'-monophosphate (IMP) to phosphate ratio	Intervertebral disk degeneration	MR Egger	8.2768	18	0.974225	-0.00159848	0.00980662	0.872335
		Inverse variance weighted	8.30337	19	0.983349
Glycine to serine ratio	Intervertebral disk degeneration	MR Egger	14.4145	23	0.914385	-0.00199215	0.00486714	0.686101
		Inverse variance weighted	14.582	24	0.932395
Cysteine to 5-oxoproline ratio	Intervertebral disk degeneration	MR Egger	11.0961	17	0.851524	0.00225279	0.00677989	0.743743
		Inverse variance weighted	11.2065	18	0.885388
5-oxoproline to citrate ratio	Intervertebral disk degeneration	MR Egger	23.1065	13	0.0404164	-0.00922915	0.0080827	0.274117
		Inverse variance weighted	25.4238	14	0.0306065
Oleoyl-linoleoyl-glycerol (18:1 to 18:2) [2] to linoleoyl-arachidonoyl-glycerol (18:2 to 20:4) [1] ratio	Intervertebral disk degeneration	MR Egger	22.424	22	0.43484	0.00237713	0.00584098	0.687959
		Inverse variance weighted	22.5928	23	0.484749
Adenosine 5'-diphosphate (ADP) to glycine ratio	Intervertebral disk degeneration	MR Egger	31.4249	24	0.141906	-0.000912331	0.0085347	0.91576
		Inverse variance weighted	31.4399	25	0.174865
Glutarate (C5-DC) to caprylate (8:0) ratio	Intervertebral disk degeneration	MR Egger	22.7733	23	0.474073	0.0028284	0.00656888	0.670785
		Inverse variance weighted	22.9587	24	0.522238
Cholesterol to cortisol ratio	Intervertebral disk degeneration	MR Egger	12.9792	15	0.603906	-0.0034524	0.0108602	0.754947
		Inverse variance weighted	13.0802	16	0.666882
Phosphate to glycerol ratio	Intervertebral disk degeneration	MR Egger	10.5173	15	0.786004	0.0164844	0.0138631	0.252891
		Inverse variance weighted	11.9312	16	0.748703
2'-deoxyuridine to cytidine ratio	Intervertebral disk degeneration	MR Egger	29.6982	26	0.280303	-0.000713002	0.00791663	0.928927
		Inverse variance weighted	29.7075	27	0.327457
Mannose to mannitol to sorbitol ratio	Intervertebral disk degeneration	MR Egger	33.5269	19	0.0208836	-0.00436052	0.0158455	0.78614
		Inverse variance weighted	33.6605	20	0.0285152
Proline to trans-4-hydroxyproline ratio	Intervertebral disk degeneration	MR Egger	22.2703	23	0.503986	0.0059545	0.00926957	0.526984
		Inverse variance weighted	22.683	24	0.538571
Glucose to mannitol to sorbitol ratio	Intervertebral disk degeneration	MR Egger	42.1013	23	0.00883484	0.0111303	0.0136183	0.422144
		Inverse variance weighted	43.324	24	0.00913282
SE, standard error; df, degrees of freedom.
